# Supplementary material for: 10-hydroxy-2E-decenoic acid (10HDA) does not promote caste differentiation in Melipona scutellaris stingless bees
Source: Sci Rep. 2021 May 10;11:9882. doi: 10.1038/s41598-021-89212-5 (PMC8110752; doi:10.1038/s41598-021-89212-5)
Supplement: Supplementary file 1 — Supplementary Information 1. [file 41598_2021_89212_MOESM1_ESM.xlsx]

## Sheet: Larvae Metabolites
10-hydroxy-2E-decenoic acid (10HDA) does not promote caste differentiation in Melipona scutellaris stingless bees
Authors: Luiza Diniz Ferreira Borges1*, Letícia Leandro Batista1, Serena Mares Malta1, Tamiris Sabrina Rodrigues1, Jéssica Regina da Costa Silva1, Gabriela Venturini2, Alexandre da Costa Pereira2, Pedro Henrique Gonçalves Guedes1, Carlos Ueira-Vieira1, Ana Maria Bonetti1*
Supplementary Table S1: Metabolites Tentatively Identified in Melipona scutellaris larvae.
	Sample	L2_a	L2_b	L2_c	L3.3_a	L3.3_b	L3.3_c	LD_a	LD_b	LD_c
	Group	L2	L2	L2	L3.3	L3.3	L3.3	LD	LD	LD
1	1,2-dipalmitin	#N/A	3.55698	3.41209	#N/A	#N/A	#N/A	#N/A	#N/A	#N/A
2	1,3-propanediol	4.93	12.8454	#N/A	3.97925	#N/A	12.2052	4.46067	4.22121	4.29675
3	1,4-dideoxy-1,4-imino-D-arabinitol	#N/A	#N/A	#N/A	9.62445	#N/A	#N/A	#N/A	#N/A	#N/A
4	1,5-anhydro-D-sorbitol	45.2943	130.882	23.5074	#N/A	16.0297	#N/A	41.7078	3.01962	48.383
5	1,6-anhydro-glucose	90.3848	36.691	185.155	4.46372	23.9465	#N/A	#N/A	#N/A	#N/A
6	10-nonadecenoic acid, (Z)-	10.6157	#N/A	7.53559	0.915747	6.05705	#N/A	#N/A	#N/A	#N/A
7	11-methyloctadec-12-enoic acid	#N/A	4.67759	#N/A	#N/A	#N/A	#N/A	#N/A	#N/A	#N/A
8	17a-aza-D-homoandrostan-17-one, (5 alpha)-	#N/A	#N/A	#N/A	#N/A	#N/A	10.7564	#N/A	#N/A	#N/A
9	1-aminocyclopentanecarboxylic acid, N-ethoxycarbonyl-, nonyl ester	#N/A	#N/A	#N/A	#N/A	111.264	#N/A	#N/A	#N/A	#N/A
10	1-cyclopropyl-1-methyl-ethylamine	#N/A	#N/A	#N/A	#N/A	#N/A	#N/A	4.79469	6.18011	6.45304
11	1-monomyristin	34.061	32.9357	32.2143	8.20298	6.81176	#N/A	10.0146	10.7183	8.15021
12	1-monopalmitin	246.633	411.641	346.28	#N/A	74.6463	#N/A	#N/A	#N/A	#N/A
13	1-octadecanol	3.7748	2.81613	3.90807	0.770835	#N/A	#N/A	0.784207	0.858725	0.810886
14	1-stearoyl-rac-glycerol	204.431	254.128	266.858	#N/A	8.45509	71.3662	#N/A	#N/A	#N/A
15	2,3-butanediol	287.11	153.215	456.869	14.5992	#N/A	88.9459	#N/A	#N/A	#N/A
16	2,3-diamino-2,3-dimethylbutane	#N/A	#N/A	#N/A	6.78919	#N/A	#N/A	4.78545	5.74319	6.1411
17	2,3-dihydroxypropyl icosanoate	5.85534	5.04695	5.54204	1.02412	1.00209	#N/A	1.03449	1.22457	1.1028
18	2,4-bis[perfluoromethyl]-6-[[(3-dimethylamino)propyl]amino]-1,2,3-triazine	7.27175	#N/A	#N/A	#N/A	#N/A	#N/A	#N/A	#N/A	#N/A
19	2,5-furandicarboxylic acid	#N/A	#N/A	#N/A	#N/A	8.37047	#N/A	#N/A	#N/A	#N/A
20	2,7-naphtrydine-4-carbonitrile, 5,6,7,8-tetrahydro-3-benzylamino-7-ethyl-1-diethylamino-	#N/A	#N/A	#N/A	#N/A	#N/A	6.98329	#N/A	#N/A	#N/A
21	2-amino-2-methyl-1,3-propanediol	#N/A	#N/A	#N/A	#N/A	#N/A	40.3829	#N/A	#N/A	#N/A
22	2-butylamino-N1,N4-diheptyl-N1,N4-dimethylsuccinamide	#N/A	3.32006	#N/A	#N/A	#N/A	#N/A	#N/A	#N/A	#N/A
23	2-hydroxybutyric acid	#N/A	#N/A	#N/A	#N/A	#N/A	#N/A	0.673605	#N/A	2.28742
24	2-hydroxyisocaproic acid	#N/A	#N/A	2.0626	#N/A	#N/A	#N/A	#N/A	#N/A	#N/A
25	2-hydroxypyridine	#N/A	#N/A	#N/A	#N/A	#N/A	#N/A	0.442906	0.453826	0.772608
26	2-ketobutyric acid	#N/A	#N/A	#N/A	17.6763	#N/A	34.6465	#N/A	#N/A	#N/A
27	2-keto-D-gluconic acid	#N/A	#N/A	#N/A	#N/A	#N/A	16.6872	#N/A	#N/A	#N/A
28	2-ketoisocaproic acid	#N/A	#N/A	#N/A	#N/A	#N/A	0.471248	#N/A	#N/A	#N/A
29	2-keto-L-gluconic acid	6.60115	#N/A	#N/A	#N/A	10.9112	#N/A	#N/A	#N/A	#N/A
30	2-palmitoylglycerol	31.5956	19.9862	26.8535	5.07747	8.50625	#N/A	4.98814	5.57621	5.35256
31	2-propanol, 1-bromo-	#N/A	#N/A	#N/A	#N/A	#N/A	0.440582	#N/A	#N/A	#N/A
32	2-propenoic acid, 3-[4-[bis(4-methylphenyl)amino]phenyl]-2-cyano-, ethyl ester	#N/A	#N/A	#N/A	#N/A	#N/A	#N/A	0.571953	0.61294	2.01913
33	2-pyrrolidinone	#N/A	#N/A	#N/A	#N/A	1.55188	#N/A	#N/A	#N/A	#N/A
34	2-t-butyl-1-methyl-3-phenyl-imidazolidin-4-one	23.1957	#N/A	#N/A	#N/A	#N/A	#N/A	#N/A	#N/A	#N/A
35	3-aminoisobutyric acid	#N/A	#N/A	#N/A	6.20552	#N/A	#N/A	3.2164	3.15152	13.4427
36	3-bromo-1-propanol	#N/A	#N/A	#N/A	#N/A	#N/A	0.113886	#N/A	#N/A	#N/A
37	3-deoxyhexonic acid	191.548	#N/A	#N/A	#N/A	#N/A	#N/A	#N/A	#N/A	#N/A
38	3-hydroxypyridine	2.34868	1.05721	#N/A	#N/A	#N/A	#N/A	#N/A	#N/A	#N/A
39	3-phosphoglyceric acid	#N/A	#N/A	#N/A	2.78847	#N/A	#N/A	#N/A	#N/A	#N/A
40	3-quinuclidinyl benzilate	#N/A	4.1754	#N/A	#N/A	#N/A	#N/A	2.05534	9.23356	2.80743
41	4-aminomethylcyclohexane carboxylic acid	#N/A	#N/A	#N/A	6.47026	#N/A	#N/A	#N/A	#N/A	#N/A
42	4-androsten-4-ol-3,17-dione	#N/A	#N/A	#N/A	#N/A	4.41135	#N/A	#N/A	#N/A	#N/A
43	4-bromo-1-butanol	#N/A	#N/A	#N/A	0.804699	#N/A	#N/A	#N/A	#N/A	#N/A
44	4-hydroxyquinoline	#N/A	#N/A	#N/A	#N/A	1.41206	#N/A	#N/A	#N/A	#N/A
45	4-hydroxyquinoline-2-carboxylic acid (kynurenic acid)	9.30301	3.89346	7.13738	1.5372	12.3307	#N/A	#N/A	#N/A	#N/A
46	5-aminovaleric acid	9.46991	93.7659	10.4869	18.9709	#N/A	24.6313	62.3624	61.5385	5.71741
47	5-ethyl-1H-indole-2,3-dione	#N/A	#N/A	#N/A	4.66875	#N/A	#N/A	0.985691	1.1863	#N/A
48	5-hydroxy-L-tryptophan	#N/A	#N/A	#N/A	#N/A	#N/A	#N/A	4.29217	4.85866	1.5329
49	5-hydroxymethyl-2-furoic acid	#N/A	#N/A	#N/A	2.47628	#N/A	#N/A	#N/A	#N/A	#N/A
50	5-hydroxypipecolic acid	35.4076	#N/A	#N/A	#N/A	27.6576	#N/A	#N/A	#N/A	#N/A
51	6-[12(Z)-nonadecenyl]salicylic acid	3.37613	#N/A	#N/A	#N/A	1.78215	#N/A	#N/A	#N/A	#N/A
52	9,10-anthracenedione, 1,4-bis[(4-methylphenyl)amino]-	#N/A	#N/A	#N/A	#N/A	#N/A	33.5338	#N/A	#N/A	#N/A
53	9,10-anthracenedione, 1,5-dihydroxy-4,8-bis[(4-methylphenyl)amino]-	#N/A	#N/A	#N/A	#N/A	#N/A	1.75144	#N/A	#N/A	#N/A
54	9,19-cyclolanost-24-en-3-ol, (3 beta)-	3.23824	#N/A	#N/A	#N/A	#N/A	#N/A	#N/A	#N/A	#N/A
55	Acetamide	17.6517	16.8406	#N/A	#N/A	3.5694	#N/A	0.460542	0.370353	#N/A
56	Acetic acid	#N/A	#N/A	#N/A	#N/A	#N/A	86.9464	#N/A	#N/A	#N/A
57	Acetin	#N/A	#N/A	10.5102	#N/A	#N/A	#N/A	#N/A	#N/A	#N/A
58	Acetol	#N/A	#N/A	#N/A	#N/A	39.2706	#N/A	#N/A	#N/A	#N/A
59	Adenosine	#N/A	#N/A	#N/A	9.86011	#N/A	#N/A	#N/A	#N/A	#N/A
60	Adenosine-5-monophosphate	19.8623	6.08992	24.393	29.221	9.2803	20.2786	20.7379	26.5748	30.9009
61	Alanine, N-methyl-N-allyloxycarbonyl-, dodecyl ester	#N/A	#N/A	#N/A	#N/A	#N/A	106.372	#N/A	#N/A	#N/A
62	Alanine, N-methyl-n-butoxycarbonyl-, octyl ester	#N/A	#N/A	#N/A	#N/A	#N/A	97.6316	#N/A	#N/A	#N/A
63	Allo-inositol	448.012	319.337	397.706	61.3451	38.277	#N/A	10.6558	11.7603	23.7879
64	Alpha ketoglutaric acid	#N/A	#N/A	#N/A	36.0486	#N/A	#N/A	41.7311	47.2493	49.0322
65	Alpha linolenic acid	0.974969	#N/A	1.05319	#N/A	20.0594	#N/A	#N/A	#N/A	#N/A
66	Alpha tocophereol	1.61402	#N/A	1.18541	0.735387	0.614475	0.45385	0.435722	0.388824	0.285687
67	Aminomalonic acid	#N/A	#N/A	#N/A	2.16676	#N/A	2.79916	2.21082	3.14525	2.16104
68	Anthraquinone, 1-(o-chlorophenyl)-	#N/A	#N/A	1.82848	#N/A	#N/A	#N/A	#N/A	#N/A	#N/A
69	Apigenin	3.35089	3.13251	4.0062	#N/A	3.42578	#N/A	#N/A	#N/A	#N/A
70	Arabinofuranose	#N/A	#N/A	126.901	#N/A	56.981	#N/A	#N/A	#N/A	#N/A
71	Arabino-hexaric acid	#N/A	#N/A	#N/A	2.1374	#N/A	#N/A	#N/A	#N/A	#N/A
72	Arachidic acid	4.65425	3.45266	6.16745	#N/A	1.19777	#N/A	#N/A	#N/A	#N/A
73	Aspartic acid	21.0034	14.7532	14.5712	#N/A	26.8726	49.0628	#N/A	#N/A	#N/A
74	Benzoic acid	1.93859	1.26782	1.83027	0.401811	#N/A	#N/A	0.245205	0.33104	0.400026
75	Beta alanine	144.636	61.1152	69.6536	4.45443	#N/A	#N/A	3.2923	2.62355	3.22711
76	Beta amyrin	#N/A	#N/A	#N/A	2.25481	#N/A	1.75238	#N/A	#N/A	#N/A
77	Beta gentiobiose	189.963	29.9183	33.3534	1.11312	35.6821	12.4838	1.19616	10.9439	0.877327
78	Beta glycerolphosphate	#N/A	#N/A	#N/A	#N/A	#N/A	#N/A	0.764638	0.846758	1.64796
79	Beta sitosterol	9.27632	8.95135	12.7112	2.84722	2.29483	1.9213	4.29652	4.38381	3.80356
80	Bis(p-(phenylethynyl)phenyl)butadiyne	#N/A	#N/A	#N/A	1.04637	#N/A	#N/A	#N/A	#N/A	#N/A
81	Butanoic acid, 2-(pentafluoropropionylamino)-, isopropyl ester, D-	#N/A	#N/A	#N/A	#N/A	97.9691	#N/A	#N/A	#N/A	#N/A
82	Butantriol	4.08276	#N/A	#N/A	#N/A	3.06396	#N/A	#N/A	#N/A	#N/A
83	Cadaverine	#N/A	#N/A	#N/A	#N/A	#N/A	151.981	#N/A	#N/A	#N/A
84	Campesterol	3.23277	2.02314	2.82903	0.508867	0.468595	0.358613	0.77483	0.720204	0.813338
85	Cellobiose	35.7204	202.632	#N/A	#N/A	10.2186	#N/A	#N/A	#N/A	#N/A
86	Cellotetraose	#N/A	2.63095	#N/A	0.679631	#N/A	10.4045	#N/A	#N/A	#N/A
87	Citraconic acid	2.76159	1.12157	3.21254	0.623892	0.628787	#N/A	#N/A	#N/A	#N/A
88	Citric acid	#N/A	316.333	244.098	#N/A	99.6067	104.975	#N/A	84.0493	129.937
89	Citrulline	5.1614	2.64255	4.97161	9.41794	7.71559	#N/A	12.6307	9.95658	6.97008
90	Cytosine	61.1553	14.8402	27.4857	#N/A	26.1349	10.8949	#N/A	#N/A	#N/A
91	D (-) ribofuranose	#N/A	#N/A	497.325	#N/A	#N/A	#N/A	#N/A	#N/A	#N/A
92	D (-) tagatofuranose	#N/A	26.3792	#N/A	#N/A	#N/A	#N/A	#N/A	#N/A	#N/A
93	D (+) altrose	12.6823	51.8524	37.3748	33.1679	5.9975	57.5046	4.48018	21.4033	46.87
94	D (+) galactose	#N/A	18.7055	#N/A	11.7081	#N/A	8.68738	#N/A	#N/A	#N/A
95	D (+) talofuranose	56.1489	#N/A	26.1045	#N/A	#N/A	#N/A	#N/A	#N/A	#N/A
96	D (+) trehalose	237.91	1224.98	15.1559	236.31	108.424	229.906	301.406	265.271	291.795
97	D-allose	4.8164	#N/A	17.5108	#N/A	1.99694	101.379	#N/A	#N/A	#N/A
98	Dehydroascorbic acid	55.6374	99.4715	72.3589	13.4405	18.126	#N/A	8.96706	9.89335	10.157
99	D-fucitol	#N/A	#N/A	10.3867	#N/A	#N/A	#N/A	#N/A	#N/A	#N/A
100	D-glucose	298.519	196.967	243.758	178.675	38.6144	#N/A	125.082	128.525	114.43
101	D-glucose-6-phosphate	33.1895	26.0297	32.7186	29.1799	22.2949	16.6855	7.2493	12.1559	11.3604
102	Digalacturonic acid	21.4096	4.47117	9.98768	24.1488	14.0126	1.90506	1.68483	2.46857	7.59608
103	DL-3-aminoisobutyric acid	61.4909	32.6078	31.8073	46.4173	91.5696	37.0793	64.6773	62.0252	22.4171
104	DL-isoleucine	270.383	95.0701	129.321	102.827	133.099	174.44	26.3745	42.4818	39.1858
105	D-lyxose	#N/A	1.67472	2.6155	0.909804	#N/A	#N/A	#N/A	#N/A	#N/A
106	D-malic acid	196.153	181.161	116.817	46.0525	36.7665	57.6412	54.1478	53.6885	59.3254
107	D-mannitol	651.63	636.557	787.241	39.8436	107.905	29.6064	34.5099	33.6981	#N/A
108	D-mannose	#N/A	44.8711	109.915	#N/A	#N/A	#N/A	#N/A	#N/A	#N/A
109	Dopamine	536.837	#N/A	#N/A	#N/A	#N/A	#N/A	#N/A	#N/A	#N/A
110	D-pinitol	228.941	156.648	236.44	51.2312	105.38	86.3153	8.28035	16.5808	#N/A
111	D-proline, N-ethoxycarbonyl-, hexadecyl ester	#N/A	#N/A	#N/A	#N/A	362.526	#N/A	#N/A	#N/A	#N/A
112	D-psicofuranose	#N/A	#N/A	32.9156	#N/A	#N/A	#N/A	#N/A	#N/A	#N/A
113	D-ribose-5-phosphate	10.2129	7.33676	8.88073	10.0994	7.49453	#N/A	3.68587	4.4656	4.53324
114	D-saccharic acid	13.2737	6.3535	6.76324	#N/A	5.69719	#N/A	#N/A	#N/A	#N/A
115	D-sorbitol	292.465	243.177	346.923	#N/A	59.5912	#N/A	#N/A	#N/A	#N/A
116	D-threitol	149.919	118.432	162.23	21.1692	42.5658	34.0754	10.1325	15.0559	13.2582
117	Eicosane	#N/A	1.89186	#N/A	#N/A	#N/A	#N/A	#N/A	#N/A	#N/A
118	Eicosapentaenoic acid	#N/A	6.08809	#N/A	#N/A	#N/A	21.8351	#N/A	#N/A	#N/A
119	Elaidic acid	40.0132	28.5786	38.7907	10.1397	#N/A	#N/A	6.53096	8.97207	#N/A
120	Ergost-5-ene-3,25-diol	#N/A	#N/A	#N/A	#N/A	#N/A	#N/A	0.201823	0.206385	0.338834
121	Ethanol	#N/A	#N/A	#N/A	#N/A	#N/A	30.4777	#N/A	#N/A	#N/A
122	Ethanolamine	129.134	53.6225	41.1614	45.4329	#N/A	62.2827	4.90788	66.409	63.6356
123	Etoxeridine	#N/A	#N/A	#N/A	#N/A	#N/A	57.4465	#N/A	#N/A	#N/A
124	Fructose	#N/A	#N/A	16.6603	#N/A	4.56897	#N/A	#N/A	#N/A	#N/A
125	Fumaric acid	11.628	9.1353	4.30957	3.11997	2.59018	8.20612	4.02685	3.86109	5.3623
126	Galactitol	37.2449	24.5104	23.1676	48.5337	4.76149	103.499	#N/A	#N/A	#N/A
127	Galactonic acid	157.575	64.2102	90.847	54.5941	29.8738	11.2481	54.0081	70.8671	58.3359
128	Gallocatechin	50.422	#N/A	38.3528	#N/A	22.3491	#N/A	#N/A	#N/A	#N/A
129	Gamma-aminobutyric acid (GABA)	#N/A	#N/A	#N/A	20.9108	25.502	35.6842	#N/A	#N/A	#N/A
130	Ginkgolic acid	#N/A	#N/A	2.88838	#N/A	2.49077	#N/A	#N/A	#N/A	#N/A
131	Gluconic acid	8.80163	21.9301	20.7473	23.1943	45.3572	23.9013	21.1205	19.259	31.6822
132	Gluconic acid lactone	43.0656	21.7823	#N/A	2.68355	#N/A	#N/A	#N/A	#N/A	#N/A
133	Glucopyranose	#N/A	#N/A	#N/A	1.54488	#N/A	73.4661	#N/A	#N/A	#N/A
134	Glucuronolactone	#N/A	#N/A	#N/A	#N/A	#N/A	#N/A	14.512	21.6249	21.6649
135	Glyceric acid	#N/A	2.09583	2.1605	2.36236	#N/A	10.7197	#N/A	#N/A	#N/A
136	Glycerol	365.554	#N/A	391.876	#N/A	#N/A	180.512	#N/A	#N/A	#N/A
137	Glycerol 1-phosphate	89.5049	15.4562	26.2856	39.7565	31.5809	75.5293	1.56297	2.03233	51.7791
138	Glyceryl-glycoside	#N/A	#N/A	#N/A	#N/A	#N/A	12.5106	#N/A	#N/A	#N/A
139	Glycine	164.178	86.5071	137.256	80.043	42.3048	112.181	94.3656	33.2713	91.3838
140	Glycolic acid	#N/A	#N/A	2.09094	#N/A	#N/A	#N/A	#N/A	1.33025	2.58581
141	Glycyl-L-tyrosine	#N/A	#N/A	#N/A	#N/A	#N/A	17.9915	#N/A	#N/A	#N/A
142	Glycylproline	#N/A	#N/A	#N/A	#N/A	#N/A	14.088	#N/A	#N/A	#N/A
143	Glyoxylic acid	2.29547	1.5858	1.97085	0.241296	#N/A	#N/A	0.199663	0.205327	0.26479
144	Guanosine	#N/A	#N/A	#N/A	#N/A	#N/A	#N/A	#N/A	7.07488	3.92169
145	Guanosine-5'-monophosphate	#N/A	#N/A	#N/A	0.753172	#N/A	0.730992	0.233448	0.409217	0.56411
146	Heptadecanoic acid	#N/A	2.48505	10.2526	0.985757	2.13696	#N/A	4.7478	5.48619	0.647074
147	Heptanedioic acid	50.5148	185.151	302.724	41.2456	#N/A	#N/A	#N/A	#N/A	#N/A
148	Hexadecane-1,2-diol	#N/A	#N/A	#N/A	#N/A	1.26105	#N/A	#N/A	#N/A	#N/A
149	Hexadecylamine	#N/A	#N/A	#N/A	#N/A	2.48364	#N/A	#N/A	#N/A	#N/A
150	Inosine	#N/A	#N/A	#N/A	5.82481	#N/A	35.6236	20.5571	33.9343	21.1577
151	Isomaltose	#N/A	4.37237	#N/A	#N/A	#N/A	24.832	#N/A	#N/A	#N/A
152	Isopropyl beta-D-1-thiogalactopyranoside	644.69	473.393	274.978	#N/A	3.87691	#N/A	5.65547	6.03119	17.4398
153	Kestose	163.461	36.3198	252.263	8.64211	34.609	17.5337	#N/A	#N/A	#N/A
154	L (+) lactic acid	325.22	108.88	284.888	42.8592	40.5121	39.18	2.86336	2.5629	#N/A
155	L-3-methoxytyrosine	#N/A	#N/A	#N/A	#N/A	#N/A	#N/A	#N/A	1.84119	3.41806
156	L-5-oxoproline	7.74714	#N/A	#N/A	#N/A	#N/A	#N/A	#N/A	#N/A	#N/A
157	Lactamide	13.0444	4.98648	7.53386	4.14395	6.36202	3.15539	#N/A	#N/A	#N/A
158	Lactitol	#N/A	332.512	#N/A	#N/A	#N/A	9.71991	2.77446	12.8297	1.29819
159	Lactobionic acid	#N/A	224.508	321.024	#N/A	#N/A	#N/A	#N/A	#N/A	#N/A
160	Lactose	#N/A	#N/A	#N/A	14.4164	#N/A	#N/A	#N/A	#N/A	#N/A
161	Lactulose	#N/A	130.824	#N/A	#N/A	#N/A	#N/A	#N/A	#N/A	#N/A
162	L-alanine	494.023	100.688	117.583	220.343	150.592	78.1061	109.932	82.6322	172.9
163	L-asparagine	14.8951	#N/A	#N/A	8.592	6.48523	29.3313	53.1077	64.0518	9.86825
164	L-cysteine	#N/A	#N/A	#N/A	#N/A	#N/A	16.7426	#N/A	#N/A	#N/A
165	L-glutamic acid	566.273	201.433	299.72	185.665	96.1644	36.6901	262.256	237.445	50.5471
166	L-glutamine	271.886	17.5287	72.7055	56.0101	77.9226	48.8305	153.049	280.835	135.907
167	L-histidine	248.5	48.4913	110.847	39.0382	95.3016	#N/A	136.136	159.667	62.3023
168	L-homoserine	#N/A	#N/A	#N/A	5.34283	4.81103	11.3748	#N/A	#N/A	#N/A
169	Linoleic acid	72.9533	43.2848	62.3381	#N/A	#N/A	17.8058	#N/A	#N/A	#N/A
170	Linolool oxide	#N/A	16.9805	#N/A	#N/A	35.09	22.2545	#N/A	#N/A	#N/A
171	L-kynurenine	43.5856	21.3667	24.1449	#N/A	#N/A	#N/A	#N/A	#N/A	#N/A
172	L-leucine	42.2371	#N/A	17.6942	#N/A	66.5656	51.3627	63.4459	90.0736	48.3783
173	L-leucine, N-methyl-n-propoxycarbonyl-, heptadecyl ester	#N/A	0.81218	#N/A	#N/A	#N/A	#N/A	#N/A	#N/A	#N/A
174	L-lysine	195.232	64.8089	113.855	63.5058	73.8151	88.0993	84.7656	217.889	156.469
175	L-methionine	#N/A	#N/A	#N/A	19.8143	7.52101	107.929	6.35222	7.04054	13.8987
176	L-methionine sulfoxide	14.0918	18.5672	13.8628	18.1197	11.1895	#N/A	37.6489	44.9597	25.5337
177	L-norleucine	#N/A	#N/A	#N/A	38.1751	#N/A	#N/A	#N/A	#N/A	#N/A
178	L-norleucine, n-butoxycarbonyl-, nonyl ester	#N/A	#N/A	#N/A	#N/A	1.93171	#N/A	#N/A	#N/A	#N/A
179	L-ornithine	76.8805	#N/A	#N/A	#N/A	24.538	44.417	48.8026	69.5655	64.0311
180	L-proline	752.44	332.109	416.932	45.4269	47.4109	176.264	85.737	146.765	78.0259
181	L-ribulose	#N/A	10.5205	#N/A	#N/A	#N/A	#N/A	#N/A	#N/A	#N/A
182	L-serine	59.5723	46.0946	59.9873	34.6882	109.805	70.9054	58.7291	71.4065	65.9991
183	L-sorbose	157.662	201.215	235.862	#N/A	1.60315	#N/A	#N/A	#N/A	#N/A
184	L-threonine	7.37913	34.5938	37.418	3.95776	76.964	55.4834	52.5483	27.4482	48.6301
185	L-tryptophan	101.585	#N/A	70.9149	#N/A	103.914	#N/A	#N/A	#N/A	#N/A
186	L-valine	837.654	284.308	369.042	168.669	367.933	332.848	123.215	187.963	148.773
187	Malonic acid	#N/A	#N/A	#N/A	16.1715	#N/A	53.1781	#N/A	#N/A	#N/A
188	Maltitol	#N/A	180.178	241.801	#N/A	#N/A	#N/A	#N/A	#N/A	#N/A
189	Maltose	16.323	5.16429	10.4068	4.9716	2.57251	#N/A	30.1381	72.8173	8.09901
190	Maltotriitol	23.734	#N/A	4.19279	2.44871	16.2404	7.73099	14.9418	2.46806	#N/A
191	Maltotriose	#N/A	#N/A	#N/A	#N/A	3.70599	#N/A	#N/A	#N/A	#N/A
192	Melibiose	146.028	152.999	181.701	#N/A	34.5749	#N/A	#N/A	#N/A	#N/A
193	Methoxyamine	12.3781	14.8374	#N/A	#N/A	#N/A	#N/A	#N/A	#N/A	#N/A
194	Methyl-alpha-lyxofuranoside	491.863	#N/A	#N/A	#N/A	#N/A	#N/A	#N/A	#N/A	#N/A
195	Methyl-beta-D-galactopyranoside	139.318	7.50129	323.189	#N/A	#N/A	44.821	24.0462	12.1954	24.7005
196	Methyltartronic acid	#N/A	#N/A	#N/A	0.968183	#N/A	#N/A	#N/A	#N/A	#N/A
197	Monolaurin	#N/A	#N/A	#N/A	#N/A	#N/A	#N/A	2.41883	2.70767	1.02393
198	m-toluic acid	#N/A	#N/A	#N/A	#N/A	#N/A	#N/A	0.320843	0.307669	0.360976
199	Mucic acid	#N/A	#N/A	#N/A	7.50711	#N/A	#N/A	#N/A	#N/A	#N/A
200	Myo-inositol	268.884	5.03345	6.51381	37.1483	100.542	117.182	98.3708	111.589	20.4105
201	Myricetin	#N/A	#N/A	#N/A	#N/A	#N/A	5.89519	#N/A	#N/A	#N/A
202	Myristic acid	#N/A	#N/A	#N/A	#N/A	#N/A	#N/A	2.16877	4.46775	#N/A
203	Myristic acid, 2-(1-octadecenyloxy)ethyl ester, (Z)-	7.26787	#N/A	5.88414	0.51634	#N/A	#N/A	8.83559	7.29642	2.15268
204	N-(2-hydroxyethyl)iminodiacetic acid	#N/A	#N/A	#N/A	#N/A	#N/A	19.284	12.3204	#N/A	27.6017
205	N,N-dimethylglycine	#N/A	#N/A	#N/A	5.22122	#N/A	19.2392	#N/A	#N/A	#N/A
206	N-[(p-nitrophenyl)sulfornyl]-hydroxyproline	12.9432	#N/A	#N/A	#N/A	#N/A	#N/A	#N/A	#N/A	#N/A
207	N-acetyl-D-mannosamine	18.1484	9.12295	13.0318	3.47817	#N/A	8.80289	2.30773	15.2032	2.50005
208	N-acetyl-L-histidine	#N/A	#N/A	#N/A	#N/A	#N/A	0.919463	#N/A	#N/A	#N/A
209	N-acetyl-ornithine	304.736	101.41	242.608	85.1347	73.2564	77.3921	28.8757	30.6398	44.6444
210	N-alpha-acetyl-L-lysine	9.33077	#N/A	95.5517	#N/A	#N/A	#N/A	#N/A	#N/A	#N/A
211	N-ethyldiethanolamine	#N/A	#N/A	#N/A	104.837	#N/A	87.5877	116.48	126.988	221.757
212	N-ethylglycine	#N/A	#N/A	#N/A	21.0407	#N/A	17.5418	13.8466	12.3359	19.4221
213	Nicotinic acid	#N/A	#N/A	#N/A	#N/A	#N/A	4.01602	#N/A	#N/A	#N/A
214	N-methylalanine	#N/A	#N/A	#N/A	#N/A	#N/A	18.2669	#N/A	#N/A	#N/A
215	Oleic acid	#N/A	#N/A	#N/A	#N/A	#N/A	9.05906	#N/A	#N/A	#N/A
216	O-phosphocolamine	65.7253	24.9735	42.162	60.7369	44.1815	65.9041	#N/A	95.9777	86.7099
217	Oxalic acid	#N/A	#N/A	56.4816	#N/A	#N/A	#N/A	#N/A	#N/A	#N/A
218	Palatinitol	184.79	150.116	279.642	18.0628	32.3282	29.0391	#N/A	#N/A	#N/A
219	Palatinose	62.1895	15.1212	17.2354	#N/A	9.66294	#N/A	#N/A	#N/A	#N/A
220	Palmitic acid	175.029	131.762	167.831	26.5377	68.7109	47.8462	30.5023	32.5407	28.5281
221	Pantothenic acid	#N/A	#N/A	#N/A	#N/A	#N/A	#N/A	6.1791	6.13931	4.49892
222	Pentadecanoic acid	#N/A	4.07421	4.66917	#N/A	#N/A	#N/A	0.839424	0.912662	#N/A
223	Pentanedioic acid	46.0438	113.801	101.061	#N/A	17.6129	46.1924	0.56156	0.585495	0.639755
224	Phenol, 2,4-bis(1,1-dimethylethyl)-, phosphite (3:1)	#N/A	18.5173	19.899	2.46153	#N/A	1.32416	2.98119	3.29499	3.02528
225	Phenylalanine	82.8598	32.0104	59.7127	68.7789	107.266	85.029	75.9015	61.7715	69.4988
226	Phenyl-beta-glucopyranoside	72.9427	41.1612	86.7848	#N/A	14.3252	#N/A	#N/A	#N/A	#N/A
227	Phosphine	#N/A	#N/A	#N/A	#N/A	#N/A	13.4401	#N/A	#N/A	#N/A
228	Phosphoric acid	8.00708	2.91161	2.25545	0.734056	#N/A	178.521	1.7175	1.50805	#N/A
229	Phosphorylethanolamine	#N/A	#N/A	#N/A	9.8101	#N/A	#N/A	12.8199	15.8115	26.5761
230	Pipecolic acid	109.858	14.3622	35.2445	30.8292	37.2379	45.4933	#N/A	21.5182	191.324
231	Prunetin	2.37731	#N/A	#N/A	#N/A	#N/A	#N/A	#N/A	#N/A	#N/A
232	Psicose	#N/A	#N/A	#N/A	#N/A	33.4041	#N/A	#N/A	#N/A	#N/A
233	Putrescine	#N/A	353.809	#N/A	#N/A	#N/A	#N/A	#N/A	#N/A	#N/A
234	Pyroglutamic acid	#N/A	#N/A	#N/A	129.861	#N/A	#N/A	#N/A	#N/A	#N/A
235	Pyrrole, 2-methyl-5-phenyl-	#N/A	#N/A	#N/A	#N/A	#N/A	29.3028	#N/A	#N/A	#N/A
236	Pyruvic acid	#N/A	#N/A	#N/A	2.22594	#N/A	#N/A	1.25433	0.820008	1.54201
237	Quinic acid	#N/A	#N/A	#N/A	#N/A	#N/A	#N/A	6.57499	9.53566	#N/A
238	Raffinose	138.021	28.5934	122.859	3.15544	13.8468	6.10042	#N/A	#N/A	#N/A
239	Ribitol	128.815	138.695	135.591	3.58306	25.8086	#N/A	2.6098	2.92819	2.15147
240	Sebacic acid	#N/A	#N/A	85.6045	#N/A	#N/A	#N/A	#N/A	#N/A	#N/A
241	Sophorose	#N/A	35.074	43.6837	#N/A	4.28765	#N/A	#N/A	#N/A	#N/A
242	Spermidine	#N/A	#N/A	#N/A	1.25323	2.31889	8.00198	1.60443	2.89094	3.41456
243	Stearic acid	128.735	127.509	137.603	23.7315	29.7429	#N/A	28.9385	28.5181	31.6735
244	Stigmasterol	#N/A	#N/A	#N/A	0.791521	#N/A	#N/A	2.37709	2.33398	2.24036
245	Succinic acid	110.229	36.543	76.0869	17.4951	32.1861	#N/A	71.1855	67.0338	59.021
246	Sucrose	452.294	200.822	398.577	56.1133	80.9919	56.2823	#N/A	#N/A	#N/A
247	Syringetin	#N/A	#N/A	#N/A	#N/A	6.74871	#N/A	#N/A	#N/A	#N/A
248	Tagatose	150.832	151.904	188.004	#N/A	51.9708	#N/A	9.02032	6.2835	6.0485
249	Tartronic acid	19.603	10.1221	9.32347	13.3242	13.3921	20.2342	8.26757	5.83211	18.9917
250	Taxifolin	6.45863	3.18746	7.90589	#N/A	9.86348	#N/A	#N/A	#N/A	#N/A
251	Tetrahydrofuran	#N/A	#N/A	#N/A	6.43857	#N/A	#N/A	#N/A	#N/A	#N/A
252	Threonic acid	49.5378	11.737	11.0258	16.9495	17.2183	13.3995	4.31705	4.03035	17.4631
253	Thymine	#N/A	#N/A	#N/A	#N/A	#N/A	11.3212	#N/A	#N/A	#N/A
254	Trans,trans-muconic acid	76.8457	34.3293	36.557	#N/A	30.0432	#N/A	#N/A	#N/A	#N/A
255	Trans-1,4-cyclohexanedicarboxylic acid	#N/A	#N/A	#N/A	12.9448	#N/A	#N/A	#N/A	#N/A	#N/A
256	Trans-13-octadecenoic acid	#N/A	5.66694	4.20688	#N/A	#N/A	#N/A	#N/A	#N/A	#N/A
257	Trans-3-hydroxy-L-proline	#N/A	#N/A	31.957	#N/A	47.4264	2.37813	#N/A	#N/A	#N/A
258	Trans-4-hydroxy-L-proline	88.7035	26.7751	31.3712	22.2522	27.7965	67.507	20.0627	18.7458	10.8335
259	Trans-aconitic acid	13.8087	3.48854	5.76314	3.58665	6.2956	#N/A	#N/A	#N/A	#N/A
260	Trehalose-6-phosphate	49.7318	4.99687	26.0283	19.5289	11.7725	16.2695	12.4373	10.373	12.8965
261	Trigonelline	4.41588	#N/A	1.7037	3.31846	2.63923	6.10451	0.756265	1.08061	1.48558
262	Tromethamine	#N/A	1.24621	#N/A	1.20786	#N/A	#N/A	#N/A	#N/A	#N/A
263	Turanose	#N/A	6.84971	#N/A	#N/A	#N/A	#N/A	#N/A	#N/A	#N/A
264	Tyramine	22.1541	9.74472	18.1142	#N/A	#N/A	#N/A	#N/A	#N/A	#N/A
265	Tyrosine	440.56	233.497	96.7879	54.5635	114.325	22.5625	143.127	237.843	86.3014
266	Uracil	#N/A	#N/A	#N/A	#N/A	#N/A	14.7876	#N/A	#N/A	#N/A
267	Urea	68.2813	31.6411	59.1434	#N/A	98.0478	#N/A	#N/A	#N/A	#N/A
268	Uric acid	46.3178	20.1102	39.7017	73.0182	46.4135	67.2317	56.2482	46.6955	40.4448
269	Uridine	#N/A	#N/A	#N/A	#N/A	#N/A	7.99862	2.39723	2.98547	4.48977
270	Uridine 5'-monophosphate	#N/A	#N/A	#N/A	20.6441	8.00405	7.72122	27.9256	41.989	53.453
271	Xanthine	#N/A	#N/A	#N/A	3.52295	#N/A	44.4216	#N/A	#N/A	#N/A
272	Xanthotoxin	#N/A	#N/A	#N/A	#N/A	#N/A	28.4445	#N/A	#N/A	#N/A
273	Xylitol	139.464	2.95283	48.4313	5.22469	30.1768	23.7923	1.65556	1.6746	8.89488
274	Xylulose	7.96426	8.48267	15.0555	#N/A	#N/A	#N/A	#N/A	#N/A	#N/A
