# Supplementary material for: 10-hydroxy-2E-decenoic acid (10HDA) does not promote caste differentiation in Melipona scutellaris stingless bees
Source: Sci Rep. 2021 May 10;11:9882. doi: 10.1038/s41598-021-89212-5 (PMC8110752; doi:10.1038/s41598-021-89212-5)
Supplement: Supplementary file 2 — Supplementary Information 2. [file 41598_2021_89212_MOESM2_ESM.xls]

## Sheet: Worksheet
10-hydroxy-2E-decenoic acid (10HDA) does not promote caste differentiation in Melipona scutellaris stingless bees
Authors: Luiza Diniz Ferreira Borges1*, Letícia Leandro Batista1, Serena Mares Malta1, Tamiris Sabrina Rodrigues1, Jéssica Regina da Costa Silva1, Gabriela Venturini2, Alexandre da Costa Pereira2, Pedro Henrique Gonçalves Guedes1, Carlos Ueira-Vieira1, Ana Maria Bonetti1*
Supplementary Table S2: Significant Metabolites Identified by SAM Analysis in Melipona scutellaris larvae.
	Compound	d.value	stdev	rawp	q.value
129	Gamma-aminobutyric acid (GABA)	2.9514	0.01309	0	0
168	L-homoserine	2.914	0.021594	0	0
10	1-cyclopropyl-1-methyl-ethylamine	2.8695	0.031817	3.6496e-05	0.00070736
218	Palatinitol	2.8664	0.032535	3.6496e-05	0.00070736
198	m-toluic acid	2.8656	0.03272	3.6496e-05	0.00070736
221	Pantothenic acid	2.8652	0.032816	3.6496e-05	0.00070736
134	Glucuronolactone	2.8569	0.034749	7.2993e-05	0.0012126
120	Ergost-5-ene-3,25-diol	2.7966	0.048944	0.00036496	0.0053052
25	2-hydroxypyridine	2.7858	0.051501	0.00054745	0.006203
183	L-sorbose	2.7831	0.052163	0.00058394	0.006203
197	Monolaurin	2.7395	0.062642	0.00069343	0.006203
246	Sucrose	2.7392	0.062716	0.00069343	0.006203
78	Beta glycerolphosphate	2.7373	0.063188	0.00069343	0.006203
48	5-hydroxy-L-tryptophan	2.6908	0.074556	0.0010949	0.0084883
270	Uridine 5'-monophosphate	2.6813	0.0769	0.0011314	0.0084883
264	Tyramine	2.6779	0.077752	0.0011679	0.0084883
171	L-kynurenine	2.6471	0.085412	0.0014234	0.0093818
242	Spermidine	2.6174	0.092899	0.0014964	0.0093818
152	Isopropyl beta-D-1-thiogalactopyranoside	2.6072	0.095477	0.0015328	0.0093818
116	D-threitol	2.5698	0.10504	0.0018978	0.010509
154	L (+) lactic acid	2.5673	0.10569	0.0018978	0.010509
238	Raffinose	2.5448	0.11151	0.0022628	0.01181
32	2-propenoic acid, 3-[4-[bis(4-methylphenyl)amino]phenyl]-2-cyano-, ethyl ester	2.5311	0.11508	0.0023358	0.01181
169	Linoleic acid	2.4938	0.12489	0.0026642	0.012909
274	Xylulose	2.3758	0.1568	0.0038321	0.016673
244	Stigmasterol	2.3544	0.16273	0.0038686	0.016673
84	Campesterol	2.3324	0.16889	0.0040146	0.016673
153	Kestose	2.3265	0.17055	0.0040146	0.016673
175	L-methionine	2.2952	0.1794	0.0043796	0.01726
157	Lactamide	2.2889	0.1812	0.0044526	0.01726
75	Beta alanine	2.2527	0.19161	0.004854	0.01817
211	N-ethyldiethanolamine	2.2486	0.1928	0.005	0.01817
106	D-malic acid	2.1983	0.20751	0.0056569	0.019159
67	Aminomalonic acid	2.1861	0.21114	0.0056934	0.019159
14	1-stearoyl-rac-glycerol	2.1836	0.21187	0.0057664	0.019159
115	D-sorbitol	2.1302	0.22791	0.0064599	0.019334
15	2,3-butanediol	2.1219	0.23044	0.0065328	0.019334
150	Inosine	2.1022	0.23647	0.0070438	0.019334
180	L-proline	2.1005	0.23698	0.0070438	0.019334
229	Phosphorylethanolamine	2.0964	0.23823	0.0070803	0.019334
192	Melibiose	2.0902	0.24015	0.0071168	0.019334
268	Uric acid	2.0632	0.24851	0.0074088	0.019334
110	D-pinitol	2.0587	0.2499	0.0074453	0.019334
226	Phenyl-beta-glucopyranoside	2.0515	0.25217	0.0074818	0.019334
143	Glyoxylic acid	2.0513	0.25222	0.0074818	0.019334
