# Supplementary material for: 10-hydroxy-2E-decenoic acid (10HDA) does not promote caste differentiation in Melipona scutellaris stingless bees
Source: Sci Rep. 2021 May 10;11:9882. doi: 10.1038/s41598-021-89212-5 (PMC8110752; doi:10.1038/s41598-021-89212-5)
Supplement: Supplementary file 3 — Supplementary Information 3. [file 41598_2021_89212_MOESM3_ESM.xlsx]

## Sheet: Metabolites Enrichment L2
10-hydroxy-2E-decenoic acid (10HDA) does not promote caste differentiation in Melipona scutellaris stingless bees
Authors: Luiza Diniz Ferreira Borges1*, Letícia Leandro Batista1, Serena Mares Malta1, Tamiris Sabrina Rodrigues1, Jéssica Regina da Costa Silva1, Gabriela Venturini2, Alexandre da Costa Pereira2, Pedro Henrique Gonçalves Guedes1, Carlos Ueira-Vieira1, Ana Maria Bonetti1*
Supplementary Table S3: Metabolites Enrichment of Melipona scutellaris larvae
a. Larvae L2
Metabolite Set	Total	Hits	Expect	P value	Holm P	FDR	Metabolites (Hits)
Urea Cycle	29	10	3.48	0.00118	0.116	0.116	Adenosine monophosphate; Fumaric acid; L-Glutamic acid; L-Alanine; L-Aspartic acid; Ornithine; Urea; L-Glutamine; Citrulline; Phosphoric acid
Galactose Metabolism	38	11	4.56	0.00336	0.326	0.165	Melibiose; Galactitol; D-Glucose; Glycerol; D-Galactose; D-Mannose; myo-Inositol; Sorbitol; Sucrose; D-Fructose; Raffinose
Ammonia Recycling	32	9	3.84	0.00978	0.939	0.32	Adenosine monophosphate; Glycine; L-Glutamic acid; L-Asparagine; L-Histidine; L-Serine; L-Aspartic acid; L-Glutamine; Phosphoric acid
Alanine Metabolism	17	5	2.04	0.0433	1	0.8	Adenosine monophosphate; Glyoxylic acid; Glycine; L-Glutamic acid; L-Alanine
Arginine and Proline Metabolism	53	11	6.37	0.0434	1	0.8	Adenosine monophosphate; Glycine; Fumaric acid; L-Glutamic acid; L-Proline; L-Aspartic acid; Ornithine; Succinic acid; Urea; Citrulline; Phosphoric acid
Aspartate Metabolism	35	8	4.2	0.049	1	0.8	Adenosine monophosphate; Beta-Alanine; Fumaric acid; L-Glutamic acid; L-Asparagine; L-Aspartic acid; L-Glutamine; Citrulline
Glutathione Metabolism	21	5	2.52	0.0965	1	1	Glycine; L-Glutamic acid; L-Alanine; Pyroglutamic acid; Phosphoric acid
Warburg Effect	58	10	6.97	0.146	1	1	Citric acid; D-Glucose; Fumaric acid; L-Glutamic acid; L-Lactic acid; Succinic acid; L-Glutamine; D-Ribose 5-phosphate; Phosphoric acid; Beta-D-Glucose 6-phosphate
Phosphatidylethanolamine Biosynthesis	12	3	1.44	0.166	1	1	Ethanolamine; L-Serine; O-Phosphoethanolamine
Glucose-Alanine Cycle	13	3	1.56	0.198	1	1	D-Glucose; L-Glutamic acid; L-Alanine
Glutamate Metabolism	49	8	5.89	0.226	1	1	Adenosine monophosphate; Glycine; L-Glutamic acid; L-Alanine; L-Aspartic acid; Succinic acid; L-Glutamine; Phosphoric acid
Phenylalanine and Tyrosine Metabolism	28	5	3.36	0.239	1	1	Adenosine monophosphate; Fumaric acid; L-Glutamic acid; L-Tyrosine; L-Phenylalanine
Glycine and Serine Metabolism	59	9	7.09	0.27	1	1	Adenosine monophosphate; Glyoxylic acid; Glycine; Glyceric acid; L-Glutamic acid; L-Alanine; L-Threonine; L-Serine; Ornithine
Phenylacetate Metabolism	9	2	1.08	0.295	1	1	Adenosine monophosphate; L-Glutamine
Lactose Degradation	9	2	1.08	0.295	1	1	D-Glucose; D-Galactose
Malate-Aspartate Shuttle	10	2	1.2	0.342	1	1	L-Glutamic acid; L-Aspartic acid
Glycerolipid Metabolism	25	4	3	0.353	1	1	Glycerol 3-phosphate; Glycerol; Glyceric acid; Palmitic acid
Glycerol Phosphate Shuttle	11	2	1.32	0.388	1	1	Glycerol 3-phosphate; Phosporic acid
Trehalose Degradation	11	2	1.32	0.388	1	1	Trehalose; Beta-D-Glucose 6-phosphate
Methylhistidine Metabolism	4	1	0.48	0.401	1	1	L-Histidine
Alpha Linolenic Acid and Linoleic Acid Metabolism	19	3	2.28	0.404	1	1	Linoleic acid; Alpha-Linolenic acid; Eicosapentaenoic acid
Mitochondrial Electron Transport Chain	19	3	2.28	0.404	1	1	Glycerol 3-phosphate; Fumaric acid; Succinic acid
Catecholamine Biosynthesis	20	3	2.4	0.438	1	1	Dopamine; L-Tyrosine; Dehydroascorbic acid
Selenoamino Acid Metabolism	28	4	3.36	0.439	1	1	Adenosine monophosphate; L-Alanine; L-Serine; Phosphoric acid
Pentose Phosphate Pathway	29	4	3.48	0.468	1	1	Adenosine monophosphate; Gluconolactone; D-Ribose 5-phosphate; Beta-D-Glucose 6-phosphate
Carnitine Synthesis	22	3	2.64	0.504	1	1	Glycine; L-Lysine; Succinic acid
Phosphatidylcholine Biosynthesis	14	2	1.68	0.516	1	1	Ethanolamine; O-Phosphoethanolamine
Purine Metabolism	74	9	8.89	0.541	1	1	Adenosine monophosphate; Glycine; Fumaric acid; L-Glutamic acid; L-Aspartic acid; Uric acid; L-Glutamine; D-Ribose 5-phosphate; Phosphoric acid
Fructose and Mannose Degradation	32	4	3.84	0.549	1	1	D-Mannose; Sorbitol; D-Fructose; Phosphoric acid
Amino Sugar Metabolism	33	4	3.96	0.575	1	1	L-Glutamic acid; L-Glutamine; D-Fructose; N-Acetylmannosamine
Propanoate Metabolism	42	5	5.04	0.583	1	1	Adenosine monophosphate; Beta-Alanine; L-Glutamic acid; L-Valine; Phosphoric acid
Glycolysis	25	3	3	0.594	1	1	D-Glucose; Phosphoric acid; Beta-D-Glucose 6-phosphate
Beta-Alanine Metabolism	34	4	4.08	0.599	1	1	Beta-Alanine; L-Glutamic acid; L-Histidine; L-Aspartic acid;
Methionine Metabolism	43	5	5.17	0.605	1	1	Adenosine monophosphate; Glycine; L-Serine; Putrescine; Methionine sulfoxide
Cysteine Metabolism	26	3	3.12	0.622	1	1	Adenosine monophosphate; L-Glutamic acid; Phosphoric acid
Gluconeogenesis	35	4	4.2	0.623	1	1	D-Glucose; L-Lactic acid; Phosphoric acid; Beta-D-Glucose 6-phosphate;
Biotin Metabolism	8	1	0.961	0.642	1	1	L-Lysine
Spermidine and Spermine Biosynthesis	18	2	2.16	0.657	1	1	Ornithine; Putrescine
Nicotinate and Nicotinamide Metabolism	37	4	4.44	0.669	1	1	Adenosine monophosphate; L-Glutamic acid; L-Glutamine; Phosphoric acid
Thiamine Metabolism	9	1	1.08	0.685	1	1	Adenosine monophosphate
Homocysteine Degradation	9	1	1.08	0.685	1	1	L-Serine
De Novo Triacylglycerol Biosynthesis	9	1	1.08	0.685	1	1	Glycerol 3-phosphate
Butyrate Metabolism	19	2	2.28	0.687	1	1	Adenosine monophosphate; Succinic acid
Lactose Synthesis	20	2	2.4	0.714	1	1	D-Glucose; Phosphoric acid
Sphingolipid Metabolism	40	4	4.8	0.729	1	1	D-Glucose; D-Galactose; L-Serine; O-Phosphoethanolamine
Starch and Sucrose Metabolism	31	3	3.72	0.741	1	1	D-Maltose; Sucrose; D-Fructose
D-Arginine and D-Ornithine Metabolism	11	1	1.32	0.757	1	1	Urea
Cardiolipin Biosynthesis	11	1	1.32	0.757	1	1	Glycerol 3-phosphate
Citric Acid Cycle	32	3	3.84	0.761	1	1	Citric acid; Fumaric acid; Succinic acid
Transfer of Acetyl Groups into Mitochondria	22	2	2.64	0.763	1	1	Citric acid; D-Glucose
Histidine Metabolism	43	4	5.17	0.781	1	1	Adenosine monophosphate; Beta-Alanine; L-Glutamic acid; L-Histidine
Tyrosine Metabolism	72	7	8.65	0.786	1	1	Dopamine; Fumaric acid; L-Glutamic acid; L-Tyrosine; L-Aspartic acid; Tyramine; Dehydroascorbic acid
Ketone Body Metabolism	13	1	1.56	0.813	1	1	Succinic acid
Thyroid hormone synthesis	13	1	1.56	0.813	1	1	L-Tyrosine
Inositol Phosphate Metabolism	26	2	3.12	0.84	1	1	myo-Inositol; Phosphoric acid
Plasmalogen Synthesis	26	2	3.12	0.84	1	1	Stearic acid; Octadecanol
Valine, Leucine and Isoleucine Degradation	60	5	7.21	0.869	1	1	L-Glutamic acid; L-Isoleucine; Succinic acid; L-Leucine; L-Valine
Mitochondrial Beta-Oxidation of Long Chain Saturated Fatty Acids	28	2	3.36	0.87	1	1	Adenosine monophosphate; Stearic acid
Phospholipid Biosynthesis	29	2	3.48	0.882	1	1	Glycerol 3-phosphate; Ethanolamine
Phosphatidylinositol Phosphate Metabolism	17	1	2.04	0.889	1	1	myo-Inositol
Lysine Degradation	30	2	3.6	0.894	1	1	L-Glutamic acid; L-Lysine
Ethanol Degradation	19	1	2.28	0.914	1	1	Adenosine monophosphate
Inositol Metabolism	33	2	3.96	0.923	1	1	myo-Inositol; Phosphoric acid
Nucleotide Sugars Metabolism	20	1	2.4	0.925	1	1	D-Galactose
Vitamin B6 Metabolism	20	1	2.4	0.925	1	1	Phosphoric acid
Riboflavin Metabolism	20	1	2.4	0.925	1	1	Adenosine monophosphate
Threonine and 2-Oxobutanoate Degradation	20	1	2.4	0.925	1	1	L-Threonine
Pantothenate and CoA Biosynthesis	21	1	2.52	0.934	1	1	Adenosine monophosphate
Pyrimidine Metabolism	59	4	7.09	0.94	1	1	Beta-Alanine; L-Glutamine; Phosphoric acid; 3-Aminoisobutanoic acid
Pyruvate Metabolism	48	3	5.77	0.943	1	1	Adenosine monophosphate; L-Lactic acid; Phosphoric acid
Tryptophan Metabolism	60	4	7.21	0.945	1	1	L-Glutamic acid; L-Alanine; L-Kynurenine; L-Tryptophan
Oxidation of Branched Chain Fatty Acids	26	1	3.12	0.966	1	1	Succinic acid
Phytanic Acid Peroxisomal Oxidation	26	1	3.12	0.966	1	1	Succinic acid
Mitochondrial Beta-Oxidation of Short Chain Saturated Fatty Acids	27	1	3.24	0.97	1	1	Adenosine monophosphate
Mitochondrial Beta-Oxidation of Medium Chain Saturated Fatty Acids	27	1	3.24	0.97	1	1	Adenosine monophosphate
Fatty acid Metabolism	43	2	5.17	0.974	1	1	Adenosine monophosphate; Palmitic acid
Folate Metabolism	29	1	3.48	0.977	1	1	L-Glutamic acid
Fatty Acid Elongation In Mitochondria	35	1	4.2	0.99	1	1	Palmitic acid
Fatty Acid Biosynthesis	35	1	4.2	0.99	1	1	Palmitic acid
Porphyrin Metabolism	40	1	4.8	0.995	1	1	Glycine
Bile Acid Biosynthesis	65	2	7.81	0.998	1	1	Glycine; Palmitic acid
Steroid Biosynthesis	48	1	5.77	0.998	1	1	Palmitic acid
Arachidonic Acid Metabolism	69	1	8.29	1	1	1	L-Glutamic acid

## Sheet: Metabolites Enrichment L3.3
10-hydroxy-2E-decenoic acid (10HDA) does not promote caste differentiation in Melipona scutellaris stingless bees
Authors: Luiza Diniz Ferreira Borges1*, Letícia Leandro Batista1, Serena Mares Malta1, Tamiris Sabrina Rodrigues1, Jéssica Regina da Costa Silva1, Gabriela Venturini2, Alexandre da Costa Pereira2, Pedro Henrique Gonçalves Guedes1, Carlos Ueira-Vieira1, Ana Maria Bonetti1*
Supplementary Table S3: Metabolites Enrichment of Melipona scutellaris larvae
b. Larvae L3.3
Metabolite Set	Total	Hits	Expect	P value	Holm P	FDR	Metabolites (Hits)
Urea Cycle	29	10	3.65	0.00174	0.17	0.17	Adenosine monophosphate; Fumaric acid; L-Glutamic acid; L-Alanine; L-Aspartic acid; Ornithine; Urea; L-Glutamine; Citrulline; Phosphoric acid
Galactose Metabolism	38	11	4.79	0.00494	0.48	0.242	Melibiose; Galactitol; D-Glucose; Glycerol; D-Galactose; myo-Inositol; Sorbitol; Sucrose; D-Fructose; Maltotriose; Raffinose
Ammonia Recycling	32	9	4.03	0.0133	1	0.436	Adenosine monophosphate; Glycine; L-Glutamic acid; L-Asparagine; L-Histidine; L-Serine; L-Aspartic acid; L-Glutamine; Phosphoric acid
Aspartate Metabolism	35	9	4.41	0.0241	1	0.571	Acetic acid; Adenosine monophosphate; Fumaric acid; L-Glutamic acid; L-Asparagine; L-Aspartic acid; L-Glutamine; Malonic acid; Citrulline
Methionine Metabolism	43	10	5.42	0.0348	1	0.571	2-Ketobutyric acid; Adenosine monophosphate; Dimethylglycine; Glycine; L-Serine; L-Cysteine; L-Methionine; L-Homoserine; Spermidine; Methionine sulfoxide
Glutamate Metabolism	49	11	6.17	0.0349	1	0.571	Adenosine monophosphate; Gamma-Aminobutyric acid; Glycine; L-Glutamic acid; L-Alanine; L-Aspartic acid; Succinic acid; L-Cysteine; L-Glutamine; Guanosine monophosphate; Phosphoric acid
Glycine and Serine Metabolism	59	12	7.43	0.0563	1	0.717	2-Ketobutyric acid; Adenosine monophosphate; Dimethylglycine; Glycine; Glyceric acid; L-Glutamic acid; L-Alanine; L-Threonine; L-Serine; Ornithine; L-Cysteine; L-Methionine
Arginine and Proline Metabolism	53	11	6.68	0.0586	1	0.717	Adenosine monophosphate; Glycine; Fumaric acid; L-Glutamic acid; L-Proline; L-Aspartic acid; Ornithine; Succinic acid; Urea; Citrulline; Phosphoric acid
Homocysteine Degradation	9	3	1.13	0.0928	1	1	2-Ketobutyric acid; L-Serine; L-Cysteine
Glutathione Metabolism	21	5	2.65	0.113	1	1	Glycine; L-Glutamic acid; L-Alanine; L-Cysteine; Phosphoric acid
Alanine Metabolism	17	4	2.14	0.156	1	1	Adenosine monophosphate; Glycine; L-Glutamic acid; L-Alanine
Warburg Effect	58	10	7.31	0.183	1	1	Citric acid; D-Glucose; Fumaric acid; L-Glutamic acid; L-Lactic acid; Succinic acid; L-Glutamine; D-Ribose 5-phosphate; Phosphoric acid; Beta-D-Glucose 6-phosphate
Phosphatidylethanolamine Biosynthesis	12	3	1.51	0.184	1	1	Ethanolamine; L-Serine; O-Phosphoethanolamine
Purine Metabolism	74	12	9.32	0.21	1	1	Adenosine monophosphate; Glycine; Fumaric acid; L-Glutamic acid; L-Aspartic acid; Inosine; Uric acid; Xanthine; L-Glutamine; Guanosine monophosphate; D-Ribose 5-phosphate; Phosphoric acid
Glucose-Alanine Cycle	13	3	1.64	0.219	1	1	D-Glucose; L-Glutamic acid; L-Alanine
Phenylalanine and Tyrosine Metabolism	28	5	3.53	0.271	1	1	Adenosine monophosphate; Fumaric acid; L-Glutamic acid; L-Tyrosine; L-Phenylalanine
Selenoamino Acid Metabolism	28	5	3.53	0.271	1	1	2-Ketobutyric acid; Adenosine monophosphate; L-Alanine; L-Serine; Phosphoric acid
Phenylacetate Metabolism	9	2	1.13	0.316	1	1	Adenosine monophosphate; L-Glutamine
Lactose Degradation	9	2	1.13	0.316	1	1	D-Glucose; D-Galactose
Malate-Aspartate Shuttle	10	2	1.26	0.365	1	1	L-Glutamic acid; L-Aspartic acid
Glycerolipid Metabolism	25	4	3.15	0.388	1	1	Glycerol 3-phosphate; Phosphoric acid
Spermidine and Spermine Biosynthesis	18	3	2.27	0.4	1	1	Ornithine; L-Methionine; Spermidine
Amino Sugar Metabolism	33	5	4.16	0.404	1	1	Acetic acid; L-Glutamic acid; L-Glutamine; D-Fructose; N-Acetylmannosamine
Glycerol Phosphate Shuttle	11	2	1.39	0.413	1	1	Glycerol 3-phosphate; Phosphoric acid
Trehalose Degradation	11	2	1.39	0.413	1	1	Trehalose; Beta-D-Glucose 6-phosphate
Methylhistidine Metabolism	4	1	0.504	0.417	1	1	L-Histidine
Cysteine Metabolism	26	4	3.28	0.419	1	1	Adenosine monophosphate; L-Glutamic acid; L-Cysteine; Phosphoric acid
Alpha Linolenic Acid and Linoleic Acid Metabolism	19	3	2.39	0.436	1	1	Linoleic acid; Alpha-Linolenic acid; Eicosapentaenoic acid
Mitochondrial Electron Transport Chain	19	3	2.39	0.436	1	1	Glycerol 3-phosphate; Fumaric acid; Succinic acid
Ethanol Degradation	19	3	2.39	0.436	1	1	Acetic acid; Adenosine monophosphate; Ethanol
Lactose Synthesis	20	3	2.52	0.471	1	1	D-Glucose; Uridine 5'-monophosphate; Phosphoric acid
Nicotinate and Nicotinamide Metabolism	37	5	4.66	0.508	1	1	Adenosine monophosphate; L-Glutamic acid; L-Glutamine; Nicotinic acid; Phosphoric acid
Carnitine Synthesis	22	3	2.77	0.538	1	1	Glycine; L-Lysine; Succinic acid
Phosphatidylcholine Biosynthesis	14	2	1.76	0.543	1	1	Ethanolamine; O-Phosphoethanolamine
Propanoate Metabolism	42	5	5.29	0.628	1	1	2-Ketobutyric acid; Adenosine monophosphate; L-Glutamic acid; L-Valine; Phosphoric acid
Glycolysis	25	3	3.15	0.629	1	1	D-Glucose; Phosphoric acid; Beta-D-Glucose 6-phosphate
Pyrimidine Metabolism	59	7	7.43	0.632	1	1	Thymine; Uridine 5'-monophosphate; Uridine; Uracil; L-Glutamine; Phosphoric acid; 3-Aminoisobutanoic acid
Beta-Alanine Metabolism	34	4	4.28	0.639	1	1	L-Glutamic acid; L-Histidine; L-Aspartic acid; Uracil
Biotin Metabolism	8	1	1.01	0.661	1	1	L-Lysine
Gluconeogenesis	35	4	4.41	0.663	1	1	D-Glucose; L-Lactic acid; Phosphoric acid; Beta-D-Glucose 6-phosphate
Thiamine Metabolism	9	1	1.13	0.704	1	1	Adenosine monophosphate
De Novo Triacylglycerol Biosynthesis	9	1	1.13	0.704	1	1	Glycerol 3-phosphate
Butyrate Metabolism	19	2	2.39	0.713	1	1	Adenosine monophosphate; Succinic acid
Pentose Phosphate Pathway	29	3	3.65	0.73	1	1	Adenosine monophosphate; D-Ribose 5-phosphate; Beta-D-Glucose 6-phosphate
Catecholamine Biosynthesis	20	2	2.52	0.74	1	1	L-Tyrosine; Dehydroascorbic acid
Threonine and 2-Oxobutanoate Degradation	20	2	2.52	0.74	1	1	2-Ketobutyric acid; L-Threonine
Sphingolipid Metabolism	40	4	5.04	0.765	1	1	D-Glucose; D-Galactose; L-Serine; O-Phosphoethanolamine;
Pantothenate and CoA Biosynthesis	21	2	2.65	0.765	1	1	Adenosine monophosphate; L-Cysteine
Betaine Metabolism	21	2	2.65	0.765	1	1	Dimethylglycine; L-Methionine
Starch and Sucrose Metabolism	31	3	3.91	0.772	1	1	D-Maltose; Sucrose; D-Fructose
D-Arginine and D-Ornithine Metabolism	11	1	1.39	0.774	1	1	Urea
Cardiolipin Biosynthesis	11	1	1.39	0.774	1	1	Glycerol 3-phosphate
Transfer of Acetyl Groups into Mitochondria	22	2	2.77	0.788	1	1	Citric acid; D-Glucose
Citric Acid Cycle	32	3	4.03	0.79	1	1	Citric acid; Fumaric acid; Succinic acid
Fructose and Mannose Degradation	32	3	4.03	0.79	1	1	Sorbitol; D-Fructose; Phosphoric acid
Valine, Leucine and Isoleucine Degradation	60	6	7.56	0.791	1	1	L-Glutamic acid; L-Isoleucine; Succinic acid; L-Leucine; Ketoleucine; L-Valine
Taurine and Hypotaurine Metabolism	12	1	1.51	0.803	1	1	L-Cysteine
Ketone Body Metabolism	13	1	1.64	0.828	1	1	Succinic acid
Thyroid hormone synthesis	13	1	1.64	0.828	1	1	L-Tyrosine
Fatty Acid Biosynthesis	35	3	4.41	0.839	1	1	Acetic acid; Palmitic acid; Malonic acid
Inositol Phosphate Metabolism	26	2	3.28	0.86	1	1	myo-Inositol; Phosphoric acid
Pyruvate Metabolism	48	4	6.05	0.876	1	1	Acetic acid; Adenosine monophosphate; L-Lactic acid; Phosporic acid
Mitochondrial Beta-Oxidation of Long Chain Saturated Fatty Acids	28	2	3.53	0.887	1	1	Adenosine monophosphate; Stearic acid
Phospholipid Biosynthesis	29	2	3.65	0.899	1	1	Glycerol 3-phosphate; Ethanolamine
Phosphatidylinositol Phosphate Metabolism	17	1	2.14	0.901	1	1	myo-Inositol
Lysine Degradation	30	2	3.78	0.91	1	1	L-Glutamic acid; L-Lysine
Histidine Metabolism	43	3	5.42	0.925	1	1	Adenosine monophosphate; L-Glutamic acid; L-Histidine
Nucleotide Sugars Metabolism	20	1	2.52	0.934	1	1	D-Galactose
Vitamin B6 Metabolism	20	1	2.52	0.934	1	1	Phosphoric acid
Riboflavin Metabolism	20	1	2.52	0.934	1	1	Adenosine monophosphate
Inositol Metabolism	33	2	4.16	0.935	1	1	myo-Inositol; Phosphoric acid
Tyrosine Metabolism	72	5	9.07	0.963	1	1	Fumaric acid; L-Glutamic acid; L-Tyrosine; L-Aspartic acid; Dehydroascorbic acid
Oxidation of Branched Chain Fatty Acids	26	1	3.28	0.971	1	1	Succinic acid
Phytanic Acid Peroxisomal Oxidation	26	1	3.28	0.971	1	1	Succinic acid
Plasmalogen Synthesis	26	1	3.28	0.971	1	1	Stearic acid
Mitochondrial Beta-Oxidation of Short Chain Saturated Fatty Acids	27	1	3.4	0.975	1	1	Adenosine monophosphate
Mitochondrial Beta-Oxidation of Medium Chain Saturated Fatty Acids	27	1	3.4	0.975	1	1	Adenosine monophosphate
Fatty acid Metabolism	43	2	5.42	0.98	1	1	Adenosine monophosphate; Palmitic acid
Folate Metabolism	29	1	3.65	0.981	1	1	L-Glutamic acid
Tryptophan Metabolism	60	3	7.56	0.988	1	1	L-Glutamic acid; L-Alanine; L-Tryptophan
Fatty Acid Elongation In Mitochondria	35	1	4.41	0.992	1	1	Palmitic acid
Porphyrin Metabolism	40	1	5.04	0.996	1	1	Glycine
Steroid Biosynthesis	48	1	6.05	0.999	1	1	Palmitic acid
Bile Acid Biosynthesis	65	2	8.19	0.999	1	1	Glycine; Palmitic acid
Arachidonic Acid Metabolism	69	1	8.69	1	1	1	L-Glutamic acid

## Sheet: Metabolites Enrichment LD
10-hydroxy-2E-decenoic acid (10HDA) does not promote caste differentiation in Melipona scutellaris stingless bees
Authors: Luiza Diniz Ferreira Borges1*, Letícia Leandro Batista1, Serena Mares Malta1, Tamiris Sabrina Rodrigues1, Jéssica Regina da Costa Silva1, Gabriela Venturini2, Alexandre da Costa Pereira2, Pedro Henrique Gonçalves Guedes1, Carlos Ueira-Vieira1, Ana Maria Bonetti1*
Supplementary Table S3: Metabolites Enrichment of Melipona scutellaris larvae
c. Larvae LD
Metabolite Set	Total	Hits	Expect	P value	Holm P	FDR	Metabolites (Hits)
Urea Cycle	29	9	2.52	0.000443	0.0435	0.0435	Adenosine monophosphate; Fumaric acid; L-Glutamic acid; L-Alanine; Ornithine; Pyruvic acid; L-Glutamine; Citrulline; Phosphoric acid
Ammonia Recycling	32	9	2.78	0.000996	0.0966	0.0488	Adenosine monophosphate;Glycine; L-Glutamic acid; L-Asparagine; L-Histidine; L-Serine; Pyruvic acid; L-Glutamine; Phosphoric acid
Alanine Metabolism	17	6	1.48	0.00206	0.198	0.0673	Adenosine monophosphate; Glyoxylic acid; Glycine; L-Glutamic acid; L-Alanine; Pyruvic acid
Warburg Effect	58	11	5.04	0.00847	0.805	0.208	Citric acid; D-Glucose; Fumaric acid; L-Glutamic acid; L-Lactic acid; Pyruvic acid; Succinic acid; L-Glutamine; D-Ribose 5-phosphate; Phosphoric acid; Beta-D-Glucose 6-phosphate
Glucose-Alanine Cycle	13	4	1.13	0.0207	1	0.324	D-Glucose; L-Glutamic acid; L-Alanine; Pyruvic acid
Glutamate Metabolism	49	9	4.26	0.021	1	0.324	Adenosine monophosphate; Glycine; L-Glutamic acid; L-Alanine; Pyruvic acid; Succinic acid; L-Glutamine; Guanosine monophosphate; Phosphoric acid
Glycine and Serine Metabolism	59	10	5.13	0.0259	1	0.324	Adenosine monophosphate; Glyoxylic acid; L-Glutamic acid; L-Alanine; L-Threonine; L-Serine; Ornithine; Pyruvic acid; L-Methionine
Aspartate Metabolism	35	7	3.04	0.0264	1	0.324	Adenosine monophosphate; Beta-Alanine; Fumaric acid; L-Glutamic acid; L-Asparagine; L-Glutamine; Citrulline
Arginine and Proline Metabolism	53	9	4.61	0.0338	1	0.368	Adenosine monophosphate; Glycine; Fumaric acid; L-Glutamic acid; L-Proline; Ornithine; Succinic acid; Citrulline; Phosphoric acid
Purine Metabolism	74	11	6.43	0.0478	1	0.468	Adenosine monophosphate; Glycine; Guanosine; Fumaric acid; L-Glutamic acid; Inosine; Uric acid; L-Glutamine; Guanosine monophosphate; D-Ribose 5-phosphate; Phosphoric acid
Phosphatidylethanolamine Biosynthesis	12	3	1.04	0.0786	1	0.7	Ethanolamine; L-Serine; O-Phosphoethanolamine
Phenylalanine and Tyrosine Metabolism	28	5	2.43	0.088	1	0.718	Adenosine monophosphate; Fumaric acid; L-Glutamic acid; L-Tyrosine; L-Phenylalanine
Glutathione Metabolism	21	4	1.83	0.102	1	0.767	Glycine; L-Glutamic acid; L-Alanine; Phosphoric acid
Propanoate Metabolism	42	6	3.65	0.15	1	0.945	2-Hydroxybutyric acid; Adenosine monophosphate; Beta-Alanine; L-Glutamic acid; L-Valine; Phosphoric acid
Methionine Metabolism	43	6	3.74	0.162	1	0.945	Adenosine monophosphate; Glycine; L-Serine; L-Methionine; Spermidine; Methionine sulfoxide
Glycolysis	25	4	2.17	0.165	1	0.945	D-Glucose; Pyruvic acid; Phosphoric acid; Beta-D-Glucose 6-phosphate
Phenylacetate Metabolism	9	2	0.782	0.18	1	0.945	Adenosine monophosphate; L-Glutamine
Gluconeogenesis	35	5	3.04	0.181	1	0.945	D-Glucose; L-Lactic acid; Pyruvic acid; Phosphoric acid; Beta-D-Glucose 6-phosphate
Cysteine Metabolism	26	4	2.26	0.183	1	0.945	Adenosine monophosphate; L-Glutamic acid; Pyruvic acid; Phosphoric acid
Spermidine and Spermine Biosynthesis	18	3	1.56	0.201	1	0.974	Ornithine; L-Methionine; Spermidine
Selenoamino Acid Metabolism	28	4	2.43	0.221	1	0.974	Adenosine monophosphate; L-Alanine; L-Serine; Phosphoric acid
Mitochondrial Electron Transport Chain	19	3	1.65	0.224	1	0.974	Glycerol 3-phosphate; Fumaric acid; Succinic acid
Glycerol Phosphate Shuttle	11	2	0.956	0.247	1	0.974	Glycerol 3-phosphate; Phosphoric acid
Trehalose Degradation	11	2	0.956	0.247	1	0.974	Trehalose; Beta-D-Glucose 6-phosphate
Lactose Synthesis	20	3	1.74	0.249	1	0.974	D-Glucose; Uridine 5'-monophosphate; Phosphoric acid
Carnitine Synthesis	22	3	1.91	0.298	1	1	Glycine; L-Lysine; Succinic acid
Transfer of Acetyl Groups into Mitochondria	22	3	1.91	0.298	1	1	Citric acid; D-Glucose; Pyruvic acid
Citric Acid Cycle	32	4	2.78	0.3	1	1	Citric acid; Fumaric acid; Pyruvic acid; Succinic acid
Methylhistidine Metabolism	4	1	0.348	0.305	1	1	L-Histidine
Amino Sugar Metabolism	33	4	2.87	0.321	1	1	L-Glutamic acid; Pyruvic acid; L-Glutamine; N-Acetylmannosamine
Beta-Alanine Metabolism	34	4	2.96	0.342	1	1	Beta-Alanine; L-Glutamic acid; L-Histidine; Pantothenic acid
Phosphatidylcholine Biosynthesis	14	2	1.22	0.347	1	1	Ethanolamine; O-Phosphoethanolamine
Nicotinate and Nicotinamide Metabolism	37	4	3.22	0.404	1	1	Adenosine monophosphate; L-Glutamic acid; L-Glutamine; Phosphoric acid
Pyrimidine Metabolism	59	6	5.13	0.408	1	1	Beta-Alanine; Uridine 5'-monophosphate; Uridine; L-Glutamine; Phosphoric acid; 3-Aminoisobutanoic acid
Pentose Phosphate Pathway	29	3	2.52	0.469	1	1	Adenosine monophosphate; D-Ribose 5-phosphate; Beta-D-Glucose 6-phosphate
Butyrate Metabolism	19	2	1.65	0.503	1	1	Adenosine monophosphate; Succinic acid
Biotin Metabolism	8	1	0.695	0.518	1	1	L-Lysine
Histidine Metabolism	43	4	3.74	0.524	1	1	Adenosine monophosphate; Beta-Alanine; L-Glutamic acid; L-Histidine
Catecholamine Biosynthesis	20	2	1.74	0.531	1	1	L-Tyrosine; Dehydroascorbic acid
Pantothenate and CoA Biosynthesis	21	2	1.83	0.558	1	1	Adenosine monophosphate; Pantothenic acid
Thiamine Metabolism	9	1	0.782	0.56	1	1	Adenosine monophosphate
Homocysteine Degradation	9	1	0.782	0.56	1	1	L-Serine
Lactose Degradation	9	1	0.782	0.56	1	1	D-Glucose
De Novo Triacylglycerol Biosynthesis	9	1	0.782	0.56	1	1	Glycerol 3-phosphate
Malate-Aspartate Shuttle	10	1	0.869	0.599	1	1	L-Glutamic acid
Pyruvaldehyde Degradation	10	1	0.869	0.599	1	1	Pyruvic acid
Valine, Leucine and Isoleucine Degradation	60	5	5.21	0.612	1	1	L-Glutamic acid; L-Isoleucine; Succinic acid; L-Leucine; L-Valine
Pyruvate Metabolism	48	4	4.17	0.614	1	1	Adenosine monophosphate; L-Lactic acid; Pyruvic acid; Phosphoric acid
Cardiolipin Biosynthesis	11	1	0.956	0.634	1	1	Glycerol 3-phosphate
Glycerolipid Metabolism	25	2	2.17	0.655	1	1	Glycerol 3-phosphate; Palmitic acid
Inositol Phosphate Metabolism	26	2	2.26	0.677	1	1	myo-Inositol; Phosphoric acid
Plasmalogen Synthesis	26	2	2.26	0.677	1	1	Stearic acid; Octadecanol
Sphingolipid Metabolism	40	3	3.48	0.693	1	1	D-Glucose; L-Serine; O-Phosphoethanolamine
Ketone Body Metabolism	13	1	1.13	0.696	1	1	Succinic acid
Thyroid hormone synthesis	13	1	1.13	0.696	1	1	L-Tyrosine
Mitochondrial Beta-Oxidation of Long Chain Saturated Fatty Acids	28	2	2.43	0.717	1	1	Adenosine monophosphate; Stearic acid
Phospholipid Biosynthesis	29	2	2.52	0.735	1	1	Glycerol 3-phosphate; Ethanolamine
Lysine Degradation	30	2	2.61	0.752	1	1	L-Glutamic acid; L-Lysine
Phosphatidylinositol Phosphate Metabolism	17	1	1.48	0.79	1	1	myo-Inositol
Inositol Metabolism	33	2	2.87	0.799	1	1	myo-Inositol; Phosphoric acid
Ethanol Degradation	19	1	1.65	0.825	1	1	Adenosine monophosphate
Fatty Acid Biosynthesis	35	2	3.04	0.825	1	1	Palmitic acid; Myristic acid
Vitamin B6 Metabolism	20	1	1.74	0.841	1	1	Phosphoric acid
Riboflavin Metabolism	20	1	1.74	0.841	1	1	Adenosine monophosphate
Threonine and 2-Oxobutanoate Degradation	20	1	1.74	0.841	1	1	L-Threonine
Betaine Metabolism	21	1	1.83	0.855	1	1	L-Methionine
Galactose Metabolism	38	2	3.3	0.859	1	1	D-Glucose; myo-Inositol
Tyrosine Metabolism	72	4	6.26	0.89	1	1	Fumaric acid; L-Glutamic acid; L-Tyrosine; Dehydroascorbic acid
Fatty acid Metabolism	43	2	3.74	0.903	1	1	Adenosine monophosphate; Palmitic acid
Oxidation of Branched Chain Fatty Acids	26	1	2.26	0.909	1	1	Succinic acid
Phytanic Acid Peroxisomal Oxidation	26	1	2.26	0.909	1	1	Succinic acid
Tryptophan Metabolism	60	3	5.21	0.91	1	1	L-Glutamic acid; L-Alanine; 5-Hydroxy-L-tryptophan
Mitochondrial Beta-Oxidation of Short Chain Saturated Fatty Acids	27	1	2.35	0.917	1	1	Adenosine monophosphate
Mitochondrial Beta-Oxidation of Medium Chain Saturated Fatty Acids	27	1	2.35	0.917	1	1	Adenosine monophosphate
Folate Metabolism	29	1	2.52	0.931	1	1	L-Glutamic acid
Starch and Sucrose Metabolism	31	1	2.69	0.943	1	1	D-Maltose
Fructose and Mannose Degradation	32	1	2.78	0.948	1	1	Phosphoric acid
Fatty Acid Elongation In Mitochondria	35	1	3.04	0.961	1	1	Palmitic acid
Porphyrin Metabolism	40	1	3.48	0.976	1	1	Glycine
Bile Acid Biosynthesis	65	2	5.65	0.983	1	1	Glycine; Palmitic acid
Steroid Biosynthesis	48	1	4.17	0.989	1	1	Palmitic acid
Arachidonic Acid Metabolism	69	1	6	0.999	1	1	L-Glutamic acid
