# Supplementary material for: 10-hydroxy-2E-decenoic acid (10HDA) does not promote caste differentiation in Melipona scutellaris stingless bees
Source: Sci Rep. 2021 May 10;11:9882. doi: 10.1038/s41598-021-89212-5 (PMC8110752; doi:10.1038/s41598-021-89212-5)
Supplement: Supplementary file 4 — Supplementary Information 4. [file 41598_2021_89212_MOESM4_ESM.xlsx]

## Sheet: Pathway Enrichment L2
10-hydroxy-2E-decenoic acid (10HDA) does not promote caste differentiation in Melipona scutellaris stingless bees
Authors: Luiza Diniz Ferreira Borges1*, Letícia Leandro Batista1, Serena Mares Malta1, Tamiris Sabrina Rodrigues1, Jéssica Regina da Costa Silva1, Gabriela Venturini2, Alexandre da Costa Pereira2, Pedro Henrique Gonçalves Guedes1, Carlos Ueira-Vieira1, Ana Maria Bonetti1*
Supplementary Table S4: Pathway Enrichment of Melipona scutellaris larvae
a. Larvae L2
Pathway Name	Match Status	p	-log(p)	Holm p	FDR	Impact	Metabolites (Matchs)
Aminoacyl-tRNA biosynthesis	17 of 48	3.2781e-06	5.4844	0.00026552	0.00021929	0.16667	L-Asparagine; L-Histidine; L-Phenylalanine; L-Glutamine; Glycine; L-Aspartate; L-Serine; L-Valine; L-Alanine; L-Lysine; L-Isoleucine; L-Leucine; L-Threonine; L-Tryptophan; L-Tyrosine; L-Proline; L-Glutamate
Arginine biosynthesis	8 of 12	5.4146e-06	5.2664	0.00043317	0.00021929	0.22857	L-Glutamate; N-Acetylornithine; L-Citrulline; L-Aspartate; L-Glutamine; L-Ornithine; Urea; Fumarate
Valine, leucine and isoleucine biosynthesis	4 of 8	0.0066414	2.1777	0.52467	0.1716	0	L-Threonine; L-Leucine; L-Isoleucine; L-Valine
Alanine, aspartate and glutamate metabolism	7 of 23	0.0084741	2.0719	0.66098	0.1716	0.61487	L-Aspartate; L-Asparagine; L-Alanine; L-Glutamine; L-Glutamate; Fumarate; Succinate
Glyoxylate and dicarboxylate metabolism	7 of 24	0.010901	1.9625	0.83941	0.1766	0.55	Citrate; Glyoxylate; L-Serine; Glycine; L-Glutamate; D-Glycerate; L-Glutamine
Galactose metabolism	7 of 27	0.021181	1.6741	1	0.28595	0.05416	Sucrose; Raffinose; Galactitol; Glycerol; D-Sorbitol; myo-Inositol; alpha-D-Galactose

## Sheet: Pathway Enrichment L3.3
10-hydroxy-2E-decenoic acid (10HDA) does not promote caste differentiation in Melipona scutellaris stingless bees
Authors: Luiza Diniz Ferreira Borges1*, Letícia Leandro Batista1, Serena Mares Malta1, Tamiris Sabrina Rodrigues1, Jéssica Regina da Costa Silva1, Gabriela Venturini2, Alexandre da Costa Pereira2, Pedro Henrique Gonçalves Guedes1, Carlos Ueira-Vieira1, Ana Maria Bonetti1*
Supplementary Table S4: Pathway Enrichment of Melipona scutellaris larvae
b. Larvae L3.3
Pathway Name	Match Status	p	-log(p)	Holm p	FDR	Impact	Metabolites (Matchs)
Aminoacyl-tRNA biosynthesis	19 of 48	2.3428e-07	6.6303	1.8976e-05	1.8976e-05	0.16667	L-Asparagine; L-Histidine; L-Phenylalanine; L-Glutamine; L-Cysteine; Glycine; L-Aspartate; L-Serine; L-Methionine; L-Valine; L-Alanine; L-Lysine; L-Isoleucine; L-Leucine; L-Threonine; L-Tryptophan; L-Tyrosine; L-Proline; L-Glutamate
Arginine biosynthesis	8 of 12	8.0263e-06	5.0955	0.0006421	0.00032507	0.22857	L-Glutamate; N-Acetylornithine; L-Citrulline; L-Aspartate; L-Glutamine; L-Ornithine; Urea; Fumarate
Valine, leucine and isoleucine biosynthesis	6 of 8	4.6765e-05	4.3301	0.0036944	0.0012627	0	L-Threonine; L-Leucine; 2-Oxobutanoate; L-Isoleucine; 4-Methyl-2-oxopentanoate; L-Valine
Alanine, aspartate and glutamate metabolism	8 of 23	0.002638	2.5787	0.20576	0.053419	0.73649	L-Aspartate; L-Asparagine; L-Alanine; L-Glutamine; L-Glutamate; 4-Aminobutanoate; Fumarate; Succinate
Glyoxylate and dicarboxylate metabolism	7 of 24	0.014304	1.8446	1	0.23172	0.34167	Citrate; L-Serine; Glycine; L-Glutamate; D-Glycerate; Acetate; L-Glutamine
Galactose metabolism	7 of 27	0.027369	1.5627	1	0.36948	0.05416	Sucrose; Raffinose; Galactitol; Glycerol; D-Sorbitol; myo-Inositol; alpha-D-Galactose

## Sheet: Pathway Enrichment LD
10-hydroxy-2E-decenoic acid (10HDA) does not promote caste differentiation in Melipona scutellaris stingless bees
Authors: Luiza Diniz Ferreira Borges1*, Letícia Leandro Batista1, Serena Mares Malta1, Tamiris Sabrina Rodrigues1, Jéssica Regina da Costa Silva1, Gabriela Venturini2, Alexandre da Costa Pereira2, Pedro Henrique Gonçalves Guedes1, Carlos Ueira-Vieira1, Ana Maria Bonetti1*
Supplementary Table S4: Pathway Enrichment of Melipona scutellaris larvae
c. Larvae LD
Pathway Name	Match Status	p	-log(p)	Holm p	FDR	Impact	Metabolites (Matchs)
Aminoacyl-tRNA biosynthesis	16 of 48	2.756e-07	6.5597	2.2324e-05	2.2324e-05	0.16667	L-Asparagine; L-Histidine; L-Phenylalanine; L-Glutamine; Glycine; L-Serine; L-Methionine; L-Valine; L-Alanine; L-Lysine; L-Isoleucine; L-Leucine; L-Threonine; L-Tyrosine; L-Proline; L-Glutamate
Arginine biosynthesis	6 of 12	0.00015639	3.8058	0.012511	0.0063338	0.22857	L-Glutamate; N-Acetylornithine; L-Citrulline; L-Glutamine; L-Ornithine; Fumarate
Alanine, aspartate and glutamate metabolism	7 of 23	0.0015989	2.7962	0.12631	0.043169	0.46284	L-Asparagine; L-Alanine; L-Glutamine; L-Glutamate; Fumarate; Pyruvate; Succinate
Valine, leucine and isoleucine biosynthesis	4 of 8	0.0022671	2.6445	0.17684	0.04591	0	L-Threonine; L-Leucine; L-Isoleucine; L-Valine
Glyoxylate and dicarboxylate metabolism	6 of 24	0.010167	1.9928	0.78282	0.1647	0.45	Citrate; Glyoxylate; L-Serine; Glycine; L-Glutamate; L-Glutamine
Phenylalanine, tyrosine and tryptophan biosynthesis	2 of 4	0.035581	1.4488	1	0.48035	1	L-Phenylalanine; L-Tyrosine
