# Supplementary material for: 10-hydroxy-2E-decenoic acid (10HDA) does not promote caste differentiation in Melipona scutellaris stingless bees
Source: Sci Rep. 2021 May 10;11:9882. doi: 10.1038/s41598-021-89212-5 (PMC8110752; doi:10.1038/s41598-021-89212-5)
Supplement: Supplementary file 5 — Supplementary Information 5. [file 41598_2021_89212_MOESM5_ESM.xlsx]

## Sheet: Larval Food Metabolites
10-hydroxy-2E-decenoic acid (10HDA) does not promote caste differentiation in Melipona scutellaris stingless bees
Authors: Luiza Diniz Ferreira Borges1*, Letícia Leandro Batista1, Serena Mares Malta1, Tamiris Sabrina Rodrigues1, Jéssica Regina da Costa Silva1, Gabriela Venturini2, Alexandre da Costa Pereira2, Pedro Henrique Gonçalves Guedes1, Carlos Ueira-Vieira1, Ana Maria Bonetti1*
Supplementary Table S5: Metabolites Tentatively Identified in Melipona scutellaris larval food.
	Sample	1	2	3	4	5
	Group	Larval Food	Larval Food	Larval Food	Larval Food	Larval Food
1	(1,2-Diphenylethylidene)amino benzoate	#N/A	#N/A	71048000000000	#N/A	#N/A
2	(2-Butoxyethoxy)acetic acid	#N/A	3.79625e+13	#N/A	#N/A	#N/A
3	(2-Methylbenzo(b)thien-3-yl)acetamide	#N/A	1.98335e+13	#N/A	#N/A	#N/A
4	(2R*,3R*)-1,2,3-Butanetriol	1.59848e+07	3.00469e+14	#N/A	#N/A	#N/A
5	(3S,9aR)-3-Butyloctahydro-1H-pyrrolo[1,2-a]azepine	#N/A	#N/A	144026500000000	#N/A	#N/A
6	(5R,8R)-8-Methyl-5-pentyloctahydroindolizine	#N/A	#N/A	86786500000000	#N/A	#N/A
7	(Benzo(b)thien-6-yl)acetic acid	#N/A	#N/A	#N/A	11172176096453	#N/A
8	[2-(2-Ethoxyethoxy)ethoxy]acetic acid	#N/A	#N/A	#N/A	57643178407522	#N/A
9	1-(1-tert-Butoxypropan-2-yloxy)propan-2-ol	#N/A	#N/A	#N/A	#N/A	1.74787e+14
10	1-(4-Chlorophenyl)-2-methyl-3-ethoxycarbonyl-5-(4-methoxyphenyl)-pyrrole	#N/A	#N/A	91560500000000	#N/A	#N/A
11	1-(Butoxy(methoxy)methoxy)butane	#N/A	#N/A	#N/A	#N/A	7.48318e+12
12	1,11-Dodecadiene	1.99862e+06	213997852860771	#N/A	#N/A	#N/A
13	1,1-Dicyanoethane	#N/A	#N/A	#N/A	3.11926e+14	#N/A
14	1,2,3-Propanetriol, 1-acetate	287702	#N/A	#N/A	#N/A	#N/A
15	1,2,4-Triazole, 3-mercapto-4-phenyl-5-methyl	#N/A	4.7776e+12	#N/A	#N/A	#N/A
16	1,2,4-Triazolo[4,3-a]pyridine, 3,5-dimethyl	#N/A	1.58864e+14	#N/A	10936396394841	#N/A
17	1,2-Benzenediol, o-(4-ethylbenzoyl)-o'-(3-methylbenzoyl)	#N/A	#N/A	#N/A	#N/A	5.95475e+13
18	1,2-Benzenediol, o-(4-methoxybenzoyl)-o'-(2,2,3,3,4,4,4-heptafluorobutyryl)	#N/A	#N/A	136003500000000	#N/A	#N/A
19	1,2-Ethanediamine, N-(2-aminoethyl)	#N/A	#N/A	#N/A	3.1128e+14	#N/A
20	1,2-Ethanediol, monoacetate	153284	#N/A	#N/A	#N/A	#N/A
21	1,2-Ethenediol	15991.5	#N/A	#N/A	1.79078e+14	#N/A
22	1,3,5-Trioxane	#N/A	#N/A	#N/A	320507360172583	#N/A
23	1,3-Butanediol	#N/A	#N/A	138996000000000	#N/A	#N/A
24	1,3-Diamino-2-propanol	#N/A	#N/A	#N/A	#N/A	6.45123e+13
25	1,3-Dioxolane	4.08416e+07	#N/A	#N/A	#N/A	#N/A
26	1,3-Dioxolane, 2-(2,4-dimethylphenyl)-2,4,5-trimethyl-, (2.alpha.,4.alpha.,5.beta.)	#N/A	#N/A	32652000000000	#N/A	#N/A
27	1,3-Dioxolane, 2-(dichloromethyl)	#N/A	2.47001e+14	#N/A	#N/A	#N/A
28	1,3-Dioxolane-4-methanol, 2,2-dimethyl-, acetate	#N/A	#N/A	#N/A	#N/A	262587586328524
29	1,3-Hexadien-5-yne	#N/A	#N/A	#N/A	5.25007e+13	#N/A
30	1,4:3,6-Dianhydro-alpha-d-glucopyranose	#N/A	#N/A	#N/A	#N/A	522395027920241
31	1,4-Piperazinedicarbonitrile	#N/A	#N/A	79012500000000	#N/A	#N/A
32	1,5,7-Octatrien-3-ol, 3,7-dimethyl	#N/A	#N/A	16509150000000	#N/A	248963869264892
33	1,5-Anhydro-d-mannitol	71127.1	#N/A	#N/A	#N/A	#N/A
34	1,5-Anhydrohexitol	#N/A	3.56816e+14	#N/A	335723851669773	#N/A
35	1,5-Cyclooctadiene, 1-ethyl	#N/A	277773742543517	#N/A	#N/A	#N/A
36	1,5-Pentanediol, O,O'-divaleryl	#N/A	#N/A	167880000000000	#N/A	#N/A
37	1,6,11-Dodecatriene, (Z)	#N/A	2.8855e+14	#N/A	#N/A	#N/A
38	1,6-Octadiene, 3,7-dimethyl	#N/A	#N/A	#N/A	2.44e+14	#N/A
39	1,9-Decadiyne	#N/A	#N/A	133734500000000	#N/A	#N/A
40	1-Buten-3-yne	1.00637e+07	#N/A	820445000000000	2.85395e+14	#N/A
41	1-Butoxy-2-propanol	#N/A	3.45813e+13	#N/A	#N/A	#N/A
42	1-Deoxypentitol	306439	#N/A	#N/A	#N/A	#N/A
43	1-Ethyl-2-propyl-pyrazolium bromide	#N/A	1.69039e+14	#N/A	#N/A	#N/A
44	1-Fluorooctane	#N/A	#N/A	#N/A	#N/A	68331869624366
45	1H-Azepine, hexahydro-1-nitroso	#N/A	#N/A	#N/A	#N/A	109030435536319
46	1-Heptadecanol	#N/A	4.98383e+12	#N/A	#N/A	#N/A
47	1-Hexyne, 6-(1-ethoxyethoxy)	#N/A	#N/A	106911500000000	#N/A	#N/A
48	1H-Indene, 1-hexadecyl-2,3-dihydro	#N/A	274931373789474	#N/A	#N/A	#N/A
49	1H-Indole-3-acetamide, 2-methyl-.alpha.-oxo	#N/A	#N/A	#N/A	#N/A	125929344819377
50	1H-Indole-3-acetic acid, 5-hydroxy	#N/A	165459630707607	#N/A	#N/A	#N/A
51	1H-Pyrazole, 1-methyl-4-methylaminomethyl	#N/A	#N/A	#N/A	#N/A	5.95564e+13
52	1H-Pyrrole-3,4-dicarbonitrile	292090	#N/A	#N/A	#N/A	#N/A
53	1-Monopalmitin	274499	126277035432481	#N/A	455402705359017	#N/A
54	1-Monostearin	60161.2	#N/A	#N/A	#N/A	#N/A
55	1-Propanol, 2-ethoxy	#N/A	#N/A	#N/A	2.77444e+14	#N/A
56	1-Propoxy-2-propanol	1.70453e+07	#N/A	#N/A	#N/A	#N/A
57	1-stearoyl-rac-glycerol	88920.7	#N/A	#N/A	#N/A	#N/A
58	2(1H)-Pyridinone, 6-hydroxy	#N/A	#N/A	409234000000000	#N/A	#N/A
59	2,3-Butanediol	3.37338e+07	1.84178e+14	128648000000000	630012157771399	1.60929e+14
60	2,3-dihydroxybiphenyl	#N/A	#N/A	#N/A	9.24491e+13	#N/A
61	2,4,6-Cycloheptatrien-1-one	2.10096e+07	#N/A	#N/A	#N/A	#N/A
62	2,4-Diamino-5-nitropyrimidine	#N/A	#N/A	71345000000000	#N/A	#N/A
63	2,4-Di-tert-butylphenol	#N/A	#N/A	182309000000000	#N/A	76914435786943
64	2,4-Pentadienenitrile	#N/A	#N/A	110431000000000	1.59642e+14	#N/A
65	2,5-Cyclohexadiene-1,4-dione, 2-hydroxy-5-methyl	#N/A	#N/A	366256500000000	#N/A	#N/A
66	2,5-Cyclohexadiene-1,4-dione, dioxime	#N/A	2.5802e+14	263442500000000	#N/A	479927804412003
67	2,5-Octadiyne, 4,4-diethyl	#N/A	#N/A	#N/A	#N/A	1.87247e+14
68	2,6-Difluoro-3-methylbenzamide, N-(3-chloro-4-fluorophenyl)	#N/A	1.43487e+14	#N/A	#N/A	#N/A
69	2,6-Dimethylbenzaldehyde	#N/A	#N/A	5125300000000	#N/A	#N/A
70	2-alpha-mannobiose	#N/A	#N/A	#N/A	132279425734225	#N/A
71	2-Amino-3-hydroxy-5-nitropyridine	#N/A	7.9161e+13	#N/A	#N/A	1.55662e+14
72	2-Benzylquinoline	#N/A	#N/A	#N/A	161644026667802	#N/A
73	2-Butanol	3.14108e+06	#N/A	#N/A	#N/A	#N/A
74	2-Butanol, 1,4-dichloro	1.37165e+07	1.7367e+14	#N/A	48614254492376	#N/A
75	2-Buten-1-one, 3-amino-1-phenyl	#N/A	#N/A	#N/A	4.72249e+13	#N/A
76	2-Butoxyethyl acetate	#N/A	#N/A	#N/A	#N/A	221136737892817
77	2-Chloroethylamine	#N/A	#N/A	362157000000000	#N/A	#N/A
78	2-Deoxypentofuranose	1.17555e+06	#N/A	#N/A	#N/A	#N/A
79	2-Ethyl-3-methoxypyrazine	#N/A	1.17148e+14	341380500000000	33861969161474	#N/A
80	2-Ethylthiolane, S,S-dioxide	#N/A	#N/A	#N/A	#N/A	1.04541e+14
81	2-Furaldehyde dimethyl hydrazone	59157.1	#N/A	#N/A	#N/A	#N/A
82	2H-1,5-Benzodioxepin, 3,4-dihydro-3-methylene	#N/A	#N/A	243200000000000	#N/A	#N/A
83	2-Hydrazinopyridine	#N/A	#N/A	200786000000000	#N/A	#N/A
84	2-Isopropyl-3-ketobutyrate	62979.1	221922906227305	#N/A	1.52419e+14	#N/A
85	2-Ketohexanoic acid	377182	#N/A	#N/A	#N/A	#N/A
86	2-Methyl-4H,6H-thieno[3,4-c]pyrazol-3-amine	#N/A	1.01163e+14	#N/A	1.28341e+14	#N/A
87	2-Methyliminoperhydro-1,3-oxazine	#N/A	#N/A	96677000000000	#N/A	#N/A
88	2-Octene, 1-(methoxymethoxy)-, (E)	#N/A	#N/A	193523500000000	#N/A	#N/A
89	2-Pentanol	283501	#N/A	#N/A	1.34176e+14	#N/A
90	2-Pentylfuran	#N/A	1.67097e+14	#N/A	#N/A	#N/A
91	2-Phenyl-1,3-oxazol-2-ine	#N/A	#N/A	#N/A	2.85419e+14	#N/A
92	2-Propanol, 1,3-dichloro	#N/A	#N/A	316647000000000	#N/A	#N/A
93	2-Propenamide, N-(1,1-dimethylethyl)-3-phenyl	#N/A	#N/A	#N/A	#N/A	5.13269e+13
94	2-Propynenitrile, 3-fluoro	1.62003e+07	#N/A	#N/A	#N/A	#N/A
95	2-Pyridinecarboxylic acid	#N/A	#N/A	403666500000000	#N/A	#N/A
96	2-Pyrrolidinone, 4,4-dimethyl-5-methylidene	#N/A	#N/A	61758000000000	#N/A	#N/A
97	2-Thiazolidinecarboxylic acid	#N/A	#N/A	111584000000000	#N/A	#N/A
98	2-Thio-2,4-oxazolidinedione	134954	#N/A	#N/A	#N/A	#N/A
99	3-(2-Hydroxyethyl)indole, N,O-bis(heptafluorobutyryl)	14443	#N/A	#N/A	#N/A	#N/A
100	3,3-Dimethylhexane	#N/A	#N/A	#N/A	2.48644e+14	1.00665e+14
101	3,5-Methano-2H-cyclopenta[b]furan-2-one, 3,3a,4,5,6,6a-hexahydro-7-syn-(hydroxymethyl)-, (3R,3a-trans,5-cis,6a-trans)	#N/A	#N/A	#N/A	#N/A	303976909239399
102	3-[2-(Prop-2-en-1-yloxy)phenyl]prop-2-enamide	#N/A	#N/A	13511000000000	#N/A	#N/A
103	3-alpha-mannobiose	#N/A	#N/A	#N/A	1.19731e+14	#N/A
104	3-Buten-2-amine, N,N-diethyl	#N/A	#N/A	#N/A	#N/A	5.33167e+13
105	3-Buten-2-ol	#N/A	#N/A	#N/A	#N/A	5434761377476
106	3-Chloropyrazine 1-oxide	#N/A	#N/A	#N/A	2.2997e+14	#N/A
107	3-Cyano-5,5-dimethoxycarbonyl-N-methylisoxazolidine	#N/A	#N/A	#N/A	#N/A	7.31924e+14
108	3-Cyclohexene-1-carboxaldehyde, 2,4,6-trimethyl	#N/A	#N/A	#N/A	1.53925e+14	#N/A
109	3H-Pyrazol-3-one, 2-(4,6-dimethyl-2-pyrimidinyl)-2,4-dihydro-5-methyl-4-(3-methylbutyl)	29083.7	#N/A	#N/A	#N/A	#N/A
110	3-Hydroxy-2-p-tolyl-2-butenenitrile	831614	#N/A	#N/A	#N/A	#N/A
111	3-Hydroxypicolinamide	#N/A	1.80152e+14	#N/A	#N/A	#N/A
112	3-Methoxy-N,O-bis(pentafluoropropionoyl)tyrosine, methyl ester	1842.43	#N/A	#N/A	#N/A	#N/A
113	3-Methyl-2-butanol	96471.5	#N/A	#N/A	#N/A	#N/A
114	3-Methylbenzothiophene	#N/A	14256858713132	#N/A	#N/A	#N/A
115	3-Methylbenzyl alcohol, methyl ether	#N/A	#N/A	#N/A	1.45362e+14	#N/A
116	3-Methylbutyl N,N'-bis(heptafluorobutyryl)tryptophanate	#N/A	#N/A	58871000000000	#N/A	#N/A
117	3-Nitro-1H-pyrazole-4-carbonitrile	#N/A	#N/A	#N/A	#N/A	4.41076e+14
118	3-Octadecanone	#N/A	117745020312285	496531000000000	#N/A	#N/A
119	3-Oxa-bicyclo[3.2.0]hept-6-ene-2,4-dione	2.47114e+07	#N/A	#N/A	#N/A	#N/A
120	3-Phenylpropionic acid, 2- naphthyl ester	58459.2	#N/A	#N/A	#N/A	#N/A
121	3-Pyridinol	#N/A	#N/A	160797000000000	#N/A	#N/A
122	3-Pyrrolidinecarboxylic acid, 5-oxo-1-(2-pyridinylmethyl)	#N/A	#N/A	#N/A	8.96489e+13	#N/A
123	3-Quinolinecarboxylic acid, 6-fluoro-4-hydroxy-, ethyl ester	24683.1	#N/A	#N/A	#N/A	#N/A
124	3-Tetradecen-5-yne, (E)	2.84002e+06	#N/A	#N/A	#N/A	#N/A
125	3-Undecyne	#N/A	#N/A	103633000000000	#N/A	#N/A
126	4(1H)-Pyrimidinone, 2,3-dihydro-5-methyl-2-thioxo	#N/A	#N/A	#N/A	#N/A	2.60514e+14
127	4(1H)-Pyrimidinone, 2-ethyl-6-methyl	#N/A	#N/A	#N/A	5.56092e+13	#N/A
128	4-(Allylthio)-2-(4-methoxyphenyl)quinazoline	#N/A	91140104008799	#N/A	4.37042e+12	#N/A
129	4-Amino-1-oxo-1,2-dihydrophthalazine	#N/A	245972077179035	#N/A	404565115687402	#N/A
130	4-Decyne	#N/A	#N/A	#N/A	#N/A	1.5219e+14
131	4-Fluoro-6-methoxy-2-phenylaminopyrimidine	9.32997e+06	#N/A	#N/A	#N/A	#N/A
132	4-Heptanone, oxime	#N/A	#N/A	#N/A	#N/A	26714049475246
133	4-Hexen-2-one	#N/A	1.2351e+14	#N/A	#N/A	#N/A
134	4H-Pyran-4-one, 2,3-dihydro-3,5-dihydroxy-6-methyl	#N/A	#N/A	421473500000000	#N/A	4.15135e+14
135	4H-Pyran-4-one, 3,5-dihydroxy-2-methyl	#N/A	#N/A	406868000000000	#N/A	#N/A
136	4-Methoxy-4-methyl-2-pentanol	75321.9	#N/A	#N/A	#N/A	#N/A
137	4-Methylbenzyl alcohol, methyl ether	#N/A	138350149994553	#N/A	133542779970193	#N/A
138	4-Phenoxy-5,6-diphenyl-2H-pyridazin-3-one	34179.4	#N/A	#N/A	#N/A	#N/A
139	4-Tridecyne	#N/A	26277453345753	#N/A	#N/A	#N/A
140	4-Trifluoromethylbenzoic acid	#N/A	#N/A	#N/A	1.47425e+14	#N/A
141	5,10-Pentadecadien-1-ol, (Z,Z)	#N/A	#N/A	174852500000000	#N/A	#N/A
142	5-alpha-androstan-16-one, cyclic ethylene mercaptole	#N/A	#N/A	#N/A	4.97359e+13	#N/A
143	5-Chloro-2-oxo-benzooxazole-3-carboxylic acid cyclohexylamide	#N/A	#N/A	186206500000000	#N/A	#N/A
144	5-endo-(Hydroxymethyl)-6-exo-methylbicyclo[2.2.1]hept-2-ene	625355	#N/A	#N/A	#N/A	#N/A
145	5H-[1,4]Oxazino[2,3,4-ij]quinolin-3(2H)-one, 6,7-dihydro	#N/A	#N/A	#N/A	71533326733081	#N/A
146	5H-Pyrrolo[1,2-a]azepine-1-carbonitrile, 2-amino-6,7,8,9-tetrahydro-3-(4-methoxybenzoyl)	26917.8	#N/A	#N/A	#N/A	#N/A
147	5-Hydroxymethyl-2,2,5-trimethyl-1,3-dioxane	223239	#N/A	#N/A	#N/A	#N/A
148	5-Thio-D-glucose	#N/A	#N/A	#N/A	1.874e+14	#N/A
149	6H-Cyclobuta[jk]phenanthrene	886695	#N/A	#N/A	#N/A	#N/A
150	6-Methoxy-3-methyl-2-benzofurancarbaldehyde	#N/A	#N/A	#N/A	17697776560505	#N/A
151	6-Phenylisoquinoline	#N/A	3.01011e+14	#N/A	#N/A	#N/A
152	7,7-Dimethyl-3,6,8,11-tetraoxa-7-silatridecane	#N/A	#N/A	#N/A	36276359650575	#N/A
153	7-Tetradecen-1-ol, (Z)	#N/A	#N/A	#N/A	#N/A	91144993192058
154	8,11,14-Eicosatrienoic acid, (Z,Z,Z)	#N/A	#N/A	#N/A	65493881615567	#N/A
155	8-Dodecen-1-ol, acetate, (Z)	#N/A	2.5983e+14	#N/A	#N/A	#N/A
156	9-(2-p-Tolylethyl)-3,4,5,6,7,9-hexahydro-2H-xanthene-1,8-dione	1216.01	#N/A	#N/A	49993120221379	#N/A
157	9,12,15-Octadecatrienoic acid, (Z,Z,Z)	1.44396e+06	1.4354e+14	104291500000000	#N/A	#N/A
158	9H-Xanthen-9-one, 3-hydroxy	#N/A	#N/A	230459500000000	#N/A	#N/A
159	9-Oxabicyclo[3.3.1]nona-2-ene, 6-acethylthio	1.61075e+07	#N/A	66229000000000	194860033263244	804637000837106
160	Acetaldehyde, chloro	2.5288e+07	2.52915e+14	#N/A	358729505752274	#N/A
161	Acetamide, 2,2,2-trifluoro-N-methyl	51151	#N/A	264603500000000	#N/A	#N/A
162	Acetamide, 2-chloro	7.36518e+06	56948468162541	#N/A	5.25735e+13	#N/A
163	Acetic acid	220040	124098660725592	#N/A	#N/A	#N/A
164	Acetic acid, (3-methyl-2-nitrophenyl)methyl ester	#N/A	#N/A	457371000000000	#N/A	267173595074505
165	Acetic acid, (acetyloxy)	167773	#N/A	#N/A	#N/A	#N/A
166	Alanine, N-methyl-n-butoxycarbonyl-, octyl ester	#N/A	1.17992e+14	#N/A	#N/A	#N/A
167	Alpha-Hydroxyisobutyric acid, trifluoroacetate	#N/A	#N/A	59705500000000	#N/A	#N/A
168	Alpha-Ketoisovaleric acid	155309	#N/A	#N/A	79706212160701	#N/A
169	Alpha-Linolenic acid	#N/A	#N/A	#N/A	3.39708e+12	#N/A
170	Aniline, 2-(3-methoxy-1-propynyl)	#N/A	#N/A	#N/A	6.59525e+13	#N/A
171	Arabinofuranose	92210.8	#N/A	#N/A	#N/A	#N/A
172	Benzaldehyde, 4-(dimethylamino)	#N/A	#N/A	#N/A	2.61285e+14	#N/A
173	Benzamide, O-[(phenylamino)carbonyl]oxime	981970	#N/A	#N/A	#N/A	#N/A
174	Benzenamine, 2,5-dimethoxy	#N/A	#N/A	63753500000000	#N/A	#N/A
175	Benzenamine, 3-methoxy-N-(4-pyridinylmethylene)	#N/A	#N/A	#N/A	#N/A	86557488659004
176	Benzene, (1-bromo-3-iodopropyl)	#N/A	#N/A	324137500000000	#N/A	#N/A
177	Benzene, (2-nitropropen-1-yl)	#N/A	3.55988e+13	#N/A	#N/A	#N/A
178	Benzene, 1,2-dimethoxy	#N/A	5.75316e+13	#N/A	1.43175e+14	#N/A
179	Benzene, 1-methyl-2-(methylthio)	#N/A	2.39478e+14	#N/A	#N/A	#N/A
180	Benzeneacetic acid, alpha-(acetyloxy)-alpha-methyl-, methyl ester	#N/A	#N/A	#N/A	7.31155e+13	#N/A
181	Benzeneethanamine, N-methyl-3-nitro-N-(2-phenylethyl)	#N/A	#N/A	224716000000000	#N/A	#N/A
182	Benzeneethanol, 4-(acetyloxy)	#N/A	#N/A	#N/A	1.17901e+13	#N/A
183	Benzimidazo[2,1-a]isoquinoline	#N/A	3.65766e+13	#N/A	#N/A	#N/A
184	Benzo(b)thiophene-3-acetamide	#N/A	#N/A	#N/A	2.3365e+14	#N/A
185	Benzoic acid, 4-(acetyloxy)-3-methoxy-, methyl ester	#N/A	#N/A	11161000000000	#N/A	#N/A
186	Benzoic acid, 4-ethoxy-, ethyl ester	#N/A	#N/A	#N/A	#N/A	109503452008347
187	Beta-D-(+)-Xylopyranose	#N/A	#N/A	#N/A	210449435411926	#N/A
188	Beta-D-Galactofuranose	54043.6	3.55337e+13	#N/A	#N/A	#N/A
189	Beta-D-Galactopyranoside, acetate	115899	#N/A	#N/A	#N/A	#N/A
190	Beta-D-Glucopyranose, 1,6-anhydro	#N/A	#N/A	9.062e+28	#N/A	611881558738
191	Beta-gentiobiose 1	2.44389e+06	#N/A	#N/A	1.57144e+14	#N/A
192	Beta-gentiobiose 2	#N/A	#N/A	#N/A	216303602239852	#N/A
193	Beta-Hydroxypyruvic acid	#N/A	#N/A	106569500000000	#N/A	#N/A
194	Beta-L-Arabinopyranoside, methyl	191314	#N/A	#N/A	#N/A	#N/A
195	Bicyclo[3.3.0]oct-1(5)-ene	#N/A	#N/A	#N/A	#N/A	192006978196062
196	Bicyclo[4.1.0]heptane, 7-methylene	#N/A	8.80423e+13	#N/A	#N/A	#N/A
197	Bis(2-chloroethyl) ether	275655	#N/A	#N/A	4.76956e+13	#N/A
198	Bis(2-Hydroxyethylthio)methane	#N/A	#N/A	26911650000000	#N/A	#N/A
199	Butoxyacetic acid	1.74356e+06	#N/A	#N/A	6.04224e+13	#N/A
200	Carbamic acid, 4-fluorophenyl-, methyl ester	#N/A	#N/A	#N/A	1.46539e+14	#N/A
201	Carbonochloridic acid, chloromethyl ester	3.35416e+06	#N/A	#N/A	#N/A	#N/A
202	Cellobiose	1.44891e+06	#N/A	#N/A	#N/A	#N/A
203	Cis-1,4-Cyclohexanediol	#N/A	#N/A	115457000000000	#N/A	#N/A
204	Cyclopentaneundecanoic acid	3.40557e+06	#N/A	#N/A	#N/A	#N/A
205	Cyclopropane, 1,1'-methylenebis	#N/A	49381362843834	#N/A	#N/A	#N/A
206	Cyclopropanecarboxamide, N-n-propyl	#N/A	#N/A	#N/A	#N/A	5.4099e+13
207	D-(-)-Ribofuranose	480063	#N/A	#N/A	2.7636e+14	#N/A
208	D-(+)-Cellobiose (isomer 2)	#N/A	#N/A	#N/A	1.05201e+14	#N/A
209	D-(+)-Glucuronic acid gamma-lactone	#N/A	5.81579e+13	#N/A	5.32318e+13	#N/A
210	D-(+)-Xylose (anti)	#N/A	#N/A	#N/A	274941656841080	#N/A
211	D-(+)-Xylose (isomer 1)	#N/A	2.10266e+14	#N/A	1.13512e+14	#N/A
212	D-Allose	#N/A	#N/A	#N/A	52033071500115	#N/A
213	D-Allose, oxime	#N/A	#N/A	#N/A	185391040647899	#N/A
214	D-Erythro-Pentopyranose	#N/A	#N/A	#N/A	2.78685e+14	#N/A
215	D-Galactonic acid, gamma-lactone	#N/A	#N/A	#N/A	147634131108656	#N/A
216	D-Galactose	#N/A	1.59723e+14	#N/A	78799001606595	#N/A
217	D-Glucohexodialdose	#N/A	#N/A	#N/A	161005826166192	#N/A
218	D-Glucose	#N/A	#N/A	#N/A	10651462231178	#N/A
219	D-Glucurono-6,3-lactone	#N/A	1.8307e+14	#N/A	#N/A	#N/A
220	Diacetin	705439	#N/A	#N/A	2.66997e+14	#N/A
221	Dianhydromannitol	#N/A	#N/A	#N/A	#N/A	6.96485e+13
222	Diglycerol	#N/A	1.6549e+14	#N/A	#N/A	#N/A
223	Dihydrocarvyl acetate	12606.2	#N/A	#N/A	#N/A	#N/A
224	Diisopropyl azodicarboxylate	4.96443e+07	245628951061944	#N/A	#N/A	#N/A
225	Dimethyl carbonate	#N/A	141495522763115	#N/A	#N/A	#N/A
226	Dimethyltryptamine	#N/A	8.51892e+12	58758000000000	#N/A	#N/A
227	DL-Valine	#N/A	#N/A	#N/A	#N/A	3.14335e+14
228	D-Lyxose	#N/A	#N/A	#N/A	329106608927115	#N/A
229	D-Mannitol	822637	2.55813e+14	#N/A	#N/A	#N/A
230	D-Mannose	#N/A	#N/A	#N/A	4.51429e+13	#N/A
231	D-Ribo-hexos-3-ulose	#N/A	1.99054e+14	#N/A	319441333551378	#N/A
232	D-Threitol	301820	#N/A	#N/A	#N/A	#N/A
233	E-1,5,9-Decatriene	#N/A	#N/A	145937000000000	#N/A	#N/A
234	Enflurane	#N/A	#N/A	#N/A	1.89917e+14	#N/A
235	Ephedrine	2.35449e+06	#N/A	#N/A	#N/A	#N/A
236	Ethane, 1,1,2,2-tetramethoxy	#N/A	6.56992e+12	#N/A	#N/A	#N/A
237	Ethane, 1,1-diethoxy	#N/A	225629345852265	#N/A	#N/A	#N/A
238	Ethane, 2-chloro-1,1-dimethoxy	#N/A	6.95159e+13	#N/A	#N/A	#N/A
239	Ethanediamide	#N/A	1.34707e+14	#N/A	#N/A	#N/A
240	Ethanesulfonyl chloride, 2-chloro	#N/A	#N/A	#N/A	3.34598e+13	#N/A
241	Ethanol	#N/A	2.23065e+14	#N/A	48751815132028	1.19563e+14
242	Ethanol, 2-(2-hydroxyethoxy)-, 1-nitrate	#N/A	73684201995854	#N/A	#N/A	#N/A
243	Ethoxyacetic acid	#N/A	#N/A	#N/A	1.12638e+14	#N/A
244	Ethyl alpha-D-glucopyranoside	#N/A	#N/A	#N/A	1.66169e+14	#N/A
245	Ethyl orthoformate	21253.1	#N/A	#N/A	#N/A	#N/A
246	Ethylene glycol	#N/A	4.37042e+13	#N/A	#N/A	#N/A
247	Formaldehyde, methyl(2-propenyl)hydrazone	#N/A	#N/A	#N/A	#N/A	2.63874e+14
248	Formamide, N,N-dimethyl	3.18781e+07	#N/A	#N/A	#N/A	#N/A
249	Formazan, 3,4-dihydro-1-ethyl-3,3,5,5-tetramethyl	#N/A	#N/A	#N/A	#N/A	6.56835e+13
250	Fructose	#N/A	#N/A	#N/A	#N/A	#N/A
251	Fumaric acid, 2-fluorophenyl pentyl ester	#N/A	#N/A	72723000000000	#N/A	#N/A
252	Fumaric acid, ethyl 3-methylbut-2-en-1-yl ester	#N/A	#N/A	435727500000000	#N/A	#N/A
253	Furan-2-carboxylic acid, [2-(1,2,2,6,6-pentamethylpiperidin-4-ylcarbamoyl)ethyl]amide	#N/A	#N/A	907575000000000	#N/A	#N/A
254	Galactinol	#N/A	#N/A	#N/A	678722317552236	#N/A
255	Galactitol	9.99569e+06	#N/A	#N/A	9.15859e+13	#N/A
256	Galactosamine	#N/A	6.13474e+13	#N/A	4598489515349	#N/A
257	Gephyrotoxin 181b	#N/A	#N/A	79901000000000	#N/A	#N/A
258	Gluconic acid, gamma-lactone	#N/A	#N/A	#N/A	2.17872e+14	#N/A
259	Glycerol	9.44507e+07	1326524435016465	763175000000000	2.35296e+15	5.16918e+14
260	Glycolic acid	1.69102e+06	#N/A	#N/A	2.80237e+14	#N/A
261	Glycolic acid, acetate	#N/A	#N/A	#N/A	216759462612584	#N/A
262	Hexadecanoic acid, 2-hydroxy-1-(hydroxymethyl)ethyl ester	#N/A	1.82722e+14	#N/A	112188681882607	#N/A
263	Hexadecanoic acid, 3-hydroxy-, methyl ester	#N/A	115560453329451	#N/A	#N/A	#N/A
264	Hexadecanoic acid, 4-nitrophenyl ester	#N/A	#N/A	#N/A	6227983172735	#N/A
265	Hexanoic acid, 3-butenyl ester	#N/A	#N/A	#N/A	#N/A	202045215567389
266	Hydroxyurea, N,N',O-trimethyl	#N/A	3.49843e+13	#N/A	#N/A	#N/A
267	Isomaltose	#N/A	#N/A	#N/A	1.50732e+14	#N/A
268	Isophthalic acid, butyl 2-methylprop-2-en-1-yl ester	4.24495e+07	#N/A	#N/A	#N/A	#N/A
269	Isophthalic acid, di(1-isopropyl-2-methylpropyl) ester	6.22707e+06	#N/A	#N/A	#N/A	#N/A
270	Isoquinoline-3-carboxylic acid, 4-hydroxy-1-oxo-1,2-dihydro-, hydrazide	#N/A	#N/A	497534500000000	#N/A	3.95739e+14
271	Isoxazole	#N/A	#N/A	122596500000000	#N/A	#N/A
272	Isoxazole, 3,5-dimethyl	#N/A	#N/A	75225000000000	#N/A	#N/A
273	L-(+)-Threose	#N/A	3.94072e+13	#N/A	#N/A	#N/A
274	Lactic Acid	4.63964e+08	1.14381e+15	283589550000000	1136855878368205	#N/A
275	Lactitol	#N/A	#N/A	#N/A	6192346604347	#N/A
276	Lactobionic acid	#N/A	#N/A	#N/A	222709886606836	#N/A
277	Lactose	#N/A	#N/A	#N/A	1.48399e+14	#N/A
278	Lactulose	#N/A	#N/A	#N/A	4.25085e+14	#N/A
279	L-Arabitol	#N/A	#N/A	#N/A	7.00709e+13	#N/A
280	Leucrose	284477	#N/A	#N/A	1.37216e+13	#N/A
281	Levoglucosenone	#N/A	#N/A	317011000000000	4.66388e+13	#N/A
282	L-Norleucine	#N/A	#N/A	#N/A	#N/A	2.37904e+14
283	Maleic hydrazide	121125	#N/A	#N/A	#N/A	#N/A
284	Maltitol	4.72192e+06	#N/A	#N/A	423656207558483	#N/A
285	Maltose	3.56314e+06	#N/A	#N/A	3.89126e+14	#N/A
286	Melibiose	6.38195e+06	#N/A	#N/A	8.13396e+14	#N/A
287	Methanamine, N-(5-phenyl-1,3,4-oxadiazol-2-yl)methyl	306008	#N/A	#N/A	#N/A	#N/A
288	Methane, chloromethoxy	#N/A	313138924172761	#N/A	#N/A	#N/A
289	Methane, tribromofluoro	#N/A	#N/A	#N/A	2.31728e+14	#N/A
290	Methanesulfonylacetonitrile	#N/A	#N/A	118134500000000	#N/A	#N/A
291	Methanone, bis(phenylsulfonyl)-, 2-phenylhydrazone	#N/A	179278383333334	#N/A	#N/A	#N/A
292	Methazolamide	#N/A	#N/A	#N/A	#N/A	1.03999e+13
293	Methyl 1-methylpyrrole-2-carboxylate	#N/A	#N/A	390587500000000	#N/A	5.09135e+14
294	Methyl 2,2-dimethyl-3,6,9-trioxa-2-silaundecan-11-oate	9.74893e+06	#N/A	#N/A	#N/A	#N/A
295	Methyl 2-[2-(4-chlorophenyl)-5-methyl-1H-imidazol-1-yl]dithiobenzoate	#N/A	1.00945e+14	#N/A	#N/A	#N/A
296	Methyl 2-malonate	#N/A	#N/A	#N/A	7.41978e+13	#N/A
297	Methyl 3,3-dimethoxypropionate	722888	#N/A	#N/A	#N/A	#N/A
298	Methyl 3-hydroxybutyrate	#N/A	#N/A	#N/A	8.22726e+13	#N/A
299	Methyl 5,7-nonadiynoate	#N/A	#N/A	442267500000000	#N/A	#N/A
300	Methyl alpha-arabinofuranoside	394337	#N/A	#N/A	#N/A	#N/A
301	Methyl alpha-D-glucofuranoside	#N/A	#N/A	#N/A	2.4825e+12	#N/A
302	Methyl alpha-lyxofuranoside	125205	#N/A	#N/A	#N/A	#N/A
303	Methyl galactoside	#N/A	#N/A	#N/A	3.31924e+14	#N/A
304	Methyl galactoside (1S,2R,3S,4R,5R)	#N/A	#N/A	#N/A	1.9623e+14	#N/A
305	Methyl hydrogen disulfide	#N/A	#N/A	278483000000000	#N/A	#N/A
306	Methyl isoleucinate	#N/A	#N/A	437237500000000	#N/A	3.14591e+14
307	Methylthiouracil	#N/A	#N/A	250563000000000	#N/A	#N/A
308	Myo-Inositol	#N/A	#N/A	#N/A	732191122332868	#N/A
309	N-Hexadecanoic acid	#N/A	2.66591e+14	572960000000000	#N/A	#N/A
310	N-Methoxy-N-methylacetamide	964334	#N/A	#N/A	#N/A	#N/A
311	N-Methyllaurotetanine	#N/A	#N/A	#N/A	7.58063e+13	#N/A
312	N-Phenyl-N'-(4-hydroxybenzylidene) hydrazine	#N/A	#N/A	325659500000000	#N/A	#N/A
313	N-Propyl acetate	80294.8	#N/A	#N/A	#N/A	#N/A
314	N-Trifluoromethylsulfanilformamide	#N/A	#N/A	53822500000000	#N/A	#N/A
315	Octadecane-1,2-diol	#N/A	#N/A	#N/A	#N/A	458752864313953
316	Octadecanoic acid, 2,3-dihydroxypropyl ester	#N/A	2.87495e+14	#N/A	#N/A	#N/A
317	Oxalic acid	#N/A	4.24732e+13	378864500000000	1.04878e+14	#N/A
318	Oxazolidine	1.01704e+08	#N/A	#N/A	#N/A	#N/A
319	Palatinitol	#N/A	#N/A	#N/A	2.59862e+14	#N/A
320	Palatinose	#N/A	#N/A	#N/A	4.26061e+14	#N/A
321	Palmitic acid	385589	#N/A	#N/A	#N/A	#N/A
322	Pentanal, 5-(methylenecyclopropyl)	#N/A	#N/A	90196500000000	#N/A	#N/A
323	Pentane, 3-chloro-3-methyl	#N/A	#N/A	73153500000000	#N/A	#N/A
324	Pentane, 3-methoxy	#N/A	1.51856e+13	#N/A	#N/A	#N/A
325	Pentane-1,1-diol diacetate	#N/A	#N/A	#N/A	#N/A	109190841949964
326	Phenol, 2,5-bis(1,1-dimethylethyl)	#N/A	#N/A	#N/A	#N/A	65709581570577
327	Phenol, 3-methoxy-2-methyl	#N/A	#N/A	57822000000000	305574460557128	4.82747e+14
328	Phosphorochloridic acid, dipentyl ester	#N/A	138009835894002	#N/A	#N/A	#N/A
329	Phthalic acid, hexadecyl 2-(pentafluorophenoxy)ethyl ester	#N/A	#N/A	330207000000000	#N/A	#N/A
330	Phthalylglycyl hydrazide	#N/A	#N/A	#N/A	#N/A	91262391427929
331	Piperidine, 2-methyl-1-(1-phenylethyl)	#N/A	#N/A	#N/A	#N/A	1.7088e+14
332	Piperidine-4-carboxylic acid, 1-carboxymethyl	#N/A	#N/A	#N/A	#N/A	5.61329e+13
333	Pregnane-3,20-diol, (3 alpha, 5 beta, 20S)	#N/A	#N/A	15523200000000	96756091386858	#N/A
334	Propan-1-ol	#N/A	40685257163185	#N/A	#N/A	#N/A
335	Propanal	#N/A	#N/A	#N/A	#N/A	1.09245e+14
336	Propane(dithioic) acid, ethyl ester	#N/A	#N/A	#N/A	#N/A	2.26267e+14
337	Propanedinitrile, (acetyloxy)methyl	#N/A	1.13384e+14	#N/A	#N/A	#N/A
338	Propanenitrile, 3-hydroxy	#N/A	#N/A	401315500000000	#N/A	#N/A
339	Propanethial, S-oxide	#N/A	#N/A	#N/A	#N/A	304487485839042
340	Propanoic acid, 2,2-dimethyl-, 2-ethylhexyl ester	#N/A	1.04883e+14	#N/A	#N/A	#N/A
341	Propanoic acid, chloro-2-hydroxy	#N/A	#N/A	90239000000000	#N/A	#N/A
342	Propanoic acid, dimethyl	#N/A	1.73845e+14	#N/A	#N/A	#N/A
343	Propanoic acid, ethyl ester	2.7222e+06	#N/A	#N/A	5.81203e+13	#N/A
344	Propiolonitrile	#N/A	122653750678361	#N/A	#N/A	#N/A
345	Propyl nitrite	#N/A	#N/A	#N/A	49342940150342	#N/A
346	Propylene glycol	1.83378e+07	9.82001e+13	#N/A	2.27759e+14	#N/A
347	Pyridine	#N/A	788452779676215	556760000000000	91872306424241	51354727783486
348	Pyridine, 4-methoxy-1-oxide	#N/A	#N/A	371484500000000	#N/A	413257625272141
349	Pyridinium, 1-(2-hydrazino-2-oxoethyl)-, chloride	5.95515e+06	287514258281649	#N/A	3.33103e+14	#N/A
350	Quino[2,3-b]acridine-7,14-dione, 5,12-dihydro-5,12-dimethyl	#N/A	1.80837e+14	#N/A	2.74057e+14	#N/A
351	Rhamnose	25483.6	#N/A	#N/A	8.2762e+13	#N/A
352	Ribitol	7.61041e+06	#N/A	#N/A	519685606260032	#N/A
353	Ribonolactone	531333	#N/A	#N/A	#N/A	#N/A
354	Scyllo-inositol	#N/A	#N/A	#N/A	3.21537e+14	#N/A
355	Sedoheptulose	#N/A	#N/A	#N/A	1.95119e+14	#N/A
356	Semioxamazide	#N/A	#N/A	#N/A	1.76928e+14	#N/A
357	Sophorose	#N/A	#N/A	#N/A	5.77909e+14	#N/A
358	Sorbitol	4.42959e+06	891445784901820	#N/A	5.17155e+14	#N/A
359	Spiro[2.4]heptane, 4-methylene	#N/A	#N/A	#N/A	3.14471e+14	#N/A
360	S-Triazolo[4,3-a]pyrazine, 3-ethyl-8-methyl	#N/A	#N/A	267424500000000	#N/A	251067112499998
361	Succinic acid, dodec-2-en-1-yl 2-methoxy-5-methylphenyl ester	#N/A	#N/A	#N/A	1.99014e+14	#N/A
362	Terephthalic acid, cyclobutyl decyl ester	#N/A	#N/A	#N/A	1.55964e+14	#N/A
363	Tetrahydro-1,3-oxazine-2-thione	#N/A	1.54666e+14	#N/A	#N/A	#N/A
364	Thiazolidine-2,5-dione	3.43741e+07	#N/A	#N/A	#N/A	#N/A
365	Trichloromonofluoromethane	#N/A	#N/A	#N/A	56893074606466	#N/A
366	Tricyclo[5.2.1.0(2,6)]dec-3-ene, 4-ethyl	#N/A	#N/A	119546000000000	#N/A	#N/A
367	Triethylene glycol	#N/A	#N/A	263706000000000	#N/A	5.5607e+13
368	Turanose	5.36812e+06	#N/A	#N/A	9.8315e+14	#N/A
369	Zipeprol	#N/A	#N/A	490391500000000	#N/A	#N/A
