# Supplementary material for: 10-hydroxy-2E-decenoic acid (10HDA) does not promote caste differentiation in Melipona scutellaris stingless bees
Source: Sci Rep. 2021 May 10;11:9882. doi: 10.1038/s41598-021-89212-5 (PMC8110752; doi:10.1038/s41598-021-89212-5)
Supplement: Supplementary file 6 — Supplementary Information 6. [file 41598_2021_89212_MOESM6_ESM.xlsx]

## Sheet: Metabolites Enrichment LFood
10-hydroxy-2E-decenoic acid (10HDA) does not promote caste differentiation in Melipona scutellaris stingless bees
Authors: Luiza Diniz Ferreira Borges1*, Letícia Leandro Batista1, Serena Mares Malta1, Tamiris Sabrina Rodrigues1, Jéssica Regina da Costa Silva1, Gabriela Venturini2, Alexandre da Costa Pereira2, Pedro Henrique Gonçalves Guedes1, Carlos Ueira-Vieira1, Ana Maria Bonetti1*
Supplementary Table S6: Metabolites Enrichment of Melipona scutellaris larval food
Metabolite Set	Total	Hits	Expect	P value	Holm P	FDR	Metabolites (Hits)
Galactose Metabolism	38	11	2.45	1.05e-05	0.00103	0.00103	Melibiose; Galactitol; D-Glucose; Glycerol; D-Galactose; D-Mannose; Alpha-Lactose; myo-Inositol; Sorbitol; D-Fructose; Galactinol
Lactose Degradation	9	3	0.58	0.0162	1	0.796	D-Glucose; D-Galactose; Alpha-Lactose
Fructose and Mannose Degradation	32	3	2.06	0.341	1	1	D-Mannose; Sorbitol; D-Fructose
Ethanol Degradation	19	2	1.22	0.349	1	1	Acetic acid; Ethanol
Lactose Synthesis	20	2	1.29	0.373	1	1	D-Glucose; Alpha-Lactose
Glycerolipid Metabolism	25	2	1.61	0.488	1	1	Glicerol; Palmitic acid
Glucose-Alanine Cycle	13	1	0.838	0.582	1	1	D-Glucose
Starch and Sucrose Metabolism	31	2	2	0.606	1	1	D-Maltose; D-Fructose
Pyruvate Metabolism	48	3	3.09	0.611	1	1	Acetic acid; L-Lactic acid; Propylene glycol;
Amino Sugar Metabolism	33	2	2.13	0.641	1	1	Acetic acid; D-Fructose
Gluconeogenesis	35	2	2.26	0.674	1	1	D-Glucose; L-Lactic acid
Fatty Acid Biosynthesis	35	2	2.26	0.674	1	1	Acetic acid; Palmitic acid
Phosphatidylinositol Phosphate Metabolism	17	1	1.1	0.681	1	1	myo-Inositol
Alpha Linolenic Acid and Linoleic Acid Metabolism	19	1	1.22	0.721	1	1	Alpha-Linolenic acid
Nucleotide Sugars Metabolism	20	1	1.29	0.74	1	1	D-Galactose
Sphingolipid Metabolism	40	2	2.58	0.745	1	1	D-Glucose; D-Galactose
Sulfate/Sulfite Metabolism	22	1	1.42	0.773	1	1	Propyl alcohol
Transfer of Acetyl Groups into Mitochondria	22	1	1.42	0.773	1	1	D-Glucose
Glycolysis	25	1	1.61	0.815	1	1	D-Glucose
Inositol Phosphate Metabolism	26	1	1.68	0.827	1	1	myo-Inositol
Inositol Metabolism	33	1	2.13	0.893	1	1	myo-Inositol
Warburg Effect	58	2	3.74	0.902	1	1	D-Glucose; L-Lactic acid
Fatty Acid Elongation In Mitochondria	35	1	2.26	0.907	1	1	Palmitic acid
Aspartate Metabolism	35	1	2.26	0.907	1	1	Acetic acid
Valine, Leucine and Isoleucine Degradation	60	2	3.87	0.912	1	1	Alpha-ketoisovaleric acid; L-Valine
Propanoate Metabolism	42	1	2.71	0.943	1	1	L-Valine
Fatty acid Metabolism	43	1	2.77	0.946	1	1	Palmitic acid
Steroid Biosynthesis	48	1	3.09	0.962	1	1	Palmitic acid
Bile Acid Biosynthesis	65	1	4.19	0.989	1	1	Palmitic acid
